# Supplementary material for: Platelet proteome reveals novel pathways of platelet activation and platelet-mediated immunoregulation in dengue
Source: PLoS Pathog. 2017 May 19;13(5):e1006385. doi: 10.1371/journal.ppat.1006385 (PMC5453622; doi:10.1371/journal.ppat.1006385)
Supplement: S3 Table — (A): List of all gene ontology terms generated from the list of differentially abundance proteins. Extracted from STRING software—GO Biological Processes tool (http://string-db.org/). (XLSX) [file ppat.1006385.s004.xlsx]

## Sheet: Ontologies
Supplemental Table 3: List os all gene ontology terms generated from the list of differentially abundance proteins. Extracted from STRING software - GO Biological Processes tool (http://string-db.org/).
GO_id	Term	Number of proteins	p-value	p-value_fdr	p-value_bonferroni
GO:0002479	antigen processing and presentation of exogenous peptide antigen via MHC class I, TAP-dependent	15	4.2E-14	4.36E-10	5.3E-10
GO:0042590	antigen processing and presentation of exogenous peptide antigen via MHC class I	15	6.92E-14	4.36E-10	8.73E-10
GO:0002474	antigen processing and presentation of peptide antigen via MHC class I	16	3.96E-13	1.66E-9	4.99E-9
GO:0002480	antigen processing and presentation of exogenous peptide antigen via MHC class I, TAP-independent	8	9.08E-11	2.86E-7	1.15E-6
GO:0048002	antigen processing and presentation of peptide antigen	17	1.59E-10	4e-07	2e-06
GO:0002478	antigen processing and presentation of exogenous peptide antigen	16	2.03E-10	4.26E-7	2.55E-6
GO:0019884	antigen processing and presentation of exogenous antigen	16	2.37E-10	4.27E-7	2.99E-6
GO:0019882	antigen processing and presentation	16	2.73E-10	4.3E-7	3.44E-6
GO:0007599	hemostasis	24	5.88E-10	8.24E-7	7.42E-6
GO:0007596	blood coagulation	23	2.64E-9	3.02E-6	3.32E-5
GO:0050817	coagulation	23	2.64E-9	3.02E-6	3.32E-5
GO:0050778	positive regulation of immune response	23	3.08E-9	3.24E-6	3.88E-5
GO:0000209	protein polyubiquitination	14	5.88E-9	5.7E-6	7.41E-5
GO:0050878	regulation of body fluid levels	25	6.33E-9	5.7E-6	7.98E-5
GO:0030168	platelet activation	15	8.36E-9	7.03E-6	1.05E-4
GO:0042221	response to chemical	66	1.02E-8	7.55E-6	1.29E-4
GO:0006952	defense response	36	1.13E-8	7.55E-6	1.42E-4
GO:0060337	type I interferon signaling pathway	10	1.14E-8	7.55E-6	1.43E-4
GO:0071357	cellular response to type I interferon	10	1.14E-8	7.55E-6	1.43E-4
GO:0034340	response to type I interferon	10	1.29E-8	8.12E-6	1.62E-4
GO:0006950	response to stress	60	1.39E-8	8.37E-6	1.76E-4
GO:0042060	wound healing	24	2.56E-8	1.47E-5	3.23E-4
GO:0080134	regulation of response to stress	28	7.01E-8	3.84E-5	8.84E-4
GO:0019082	viral protein processing	5	9.62E-8	5.05E-5	1.21E-3
GO:0070887	cellular response to chemical stimulus	44	1.02E-7	5.14E-5	1.29E-3
GO:0044248	cellular catabolic process	40	1.52E-7	7.36E-5	1.91E-3
GO:0071346	cellular response to interferon-gamma	10	1.64E-7	7.64E-5	2.06E-3
GO:0010033	response to organic substance	46	2.22E-7	0.0001	2.8E-3
GO:0060333	interferon-gamma-mediated signaling pathway	9	2.44E-7	1.02E-4	3.07E-3
GO:0051443	positive regulation of ubiquitin-protein transferase activity	9	2.44E-7	1.02E-4	3.07E-3
GO:0045087	innate immune response	27	2.52E-7	1.02E-4	3.18E-3
GO:0019221	cytokine-mediated signaling pathway	16	3.26E-7	1.29E-4	4.11E-3
GO:0071822	protein complex subunit organization	32	3.52E-7	1.35E-4	4.44E-3
GO:0051351	positive regulation of ligase activity	9	3.67E-7	1.36E-4	4.62E-3
GO:0001916	positive regulation of T cell mediated cytotoxicity	7	4.47E-7	1.61E-4	5.63E-3
GO:0061418	regulation of transcription from RNA polymerase II promoter in response to hypoxia	6	5.19E-7	1.82E-4	6.54E-3
GO:0051436	negative regulation of ubiquitin-protein ligase activity involved in mitotic cell cycle	8	5.44E-7	1.85E-4	6.86E-3
GO:0055114	oxidation-reduction process	27	6.46E-7	2.14E-4	8.14E-3
GO:0034341	response to interferon-gamma	10	7.31E-7	2.36E-4	9.22E-3
GO:0043933	macromolecular complex subunit organization	34	7.49E-7	2.36E-4	9.44E-3
GO:0019439	aromatic compound catabolic process	26	7.93E-7	2.43E-4	0.01
GO:0051438	regulation of ubiquitin-protein transferase activity	9	8.53E-7	2.43E-4	1.08E-2
GO:0051444	negative regulation of ubiquitin-protein transferase activity	8	8.55E-7	2.43E-4	1.08E-2
GO:0051352	negative regulation of ligase activity	8	8.55E-7	2.43E-4	1.08E-2
GO:0046700	heterocycle catabolic process	26	8.68E-7	2.43E-4	1.09E-2
GO:0044270	cellular nitrogen compound catabolic process	26	8.88E-7	2.43E-4	1.12E-2
GO:0051437	positive regulation of ubiquitin-protein ligase activity involved in mitotic cell cycle	8	9.54E-7	2.56E-4	1.2E-2
GO:0051704	multi-organism process	42	1.09E-6	2.87E-4	1.38E-2
GO:0034655	nucleobase-containing compound catabolic process	25	1.19E-6	3.04E-4	1.5E-2
GO:0051340	regulation of ligase activity	9	1.21E-6	3.04E-4	1.52E-2
GO:0006955	immune response	32	1.26E-6	3.13E-4	1.59E-2
GO:0042770	signal transduction in response to DNA damage	9	1.43E-6	3.46E-4	1.8E-2
GO:0005996	monosaccharide metabolic process	12	1.47E-6	3.49E-4	1.85E-2
GO:0019318	hexose metabolic process	11	1.6E-6	3.73E-4	2.02E-2
GO:0043618	regulation of transcription from RNA polymerase II promoter in response to stress	6	1.68E-6	3.86E-4	2.12E-2
GO:1901361	organic cyclic compound catabolic process	26	1.75E-6	3.91E-4	2.21E-2
GO:0051439	regulation of ubiquitin-protein ligase activity involved in mitotic cell cycle	8	1.77E-6	3.91E-4	2.23E-2
GO:0002376	immune system process	41	1.91E-6	4.15E-4	2.41E-2
GO:0031145	anaphase-promoting complex-dependent proteasomal ubiquitin-dependent protein catabolic process	8	1.95E-6	4.16E-4	2.46E-2
GO:0006006	glucose metabolic process	10	1.98E-6	4.16E-4	2.5E-2
GO:1901575	organic substance catabolic process	39	2.33E-6	4.75E-4	2.94E-2
GO:0002711	positive regulation of T cell mediated immunity	7	2.34E-6	4.75E-4	2.94E-2
GO:0031398	positive regulation of protein ubiquitination	10	2.42E-6	4.83E-4	3.05E-2
GO:0016043	cellular component organization	67	2.49E-6	4.91E-4	3.14E-2
GO:1901068	guanosine-containing compound metabolic process	13	2.59E-6	5.02E-4	3.26E-2
GO:0002684	positive regulation of immune system process	22	2.83E-6	5.41E-4	3.57E-2
GO:0006334	nucleosome assembly	9	2.9E-6	5.45E-4	3.65E-2
GO:0001912	positive regulation of leukocyte mediated cytotoxicity	7	3.32E-6	6.16E-4	4.19E-2
GO:0002576	platelet degranulation	8	3.72E-6	6.6E-4	4.69E-2
GO:0006915	apoptotic process	27	3.75E-6	6.6E-4	4.73E-2
GO:0043620	regulation of DNA-templated transcription in response to stress	6	3.81E-6	6.6E-4	4.8E-2
GO:0042059	negative regulation of epidermal growth factor receptor signaling pathway	6	3.81E-6	6.6E-4	4.8E-2
GO:0034097	response to cytokine	19	3.82E-6	6.6E-4	4.82E-2
GO:0044764	multi-organism cellular process	21	3.9E-6	6.64E-4	4.91E-2
GO:0071310	cellular response to organic substance	35	4.09E-6	6.8E-4	5.15E-2
GO:0002253	activation of immune response	16	4.1E-6	6.8E-4	5.17E-2
GO:0071345	cellular response to cytokine stimulus	17	4.35E-6	7.05E-4	5.48E-2
GO:0044281	small molecule metabolic process	45	4.4E-6	7.05E-4	5.55E-2
GO:1901185	negative regulation of ERBB signaling pathway	6	4.42E-6	7.05E-4	5.57E-2
GO:0012501	programmed cell death	27	4.54E-6	7.15E-4	5.72E-2
GO:0006184	GTP catabolic process	12	4.59E-6	7.15E-4	5.79E-2
GO:0051348	negative regulation of transferase activity	13	4.73E-6	7.28E-4	5.97E-2
GO:0022607	cellular component assembly	34	4.91E-6	7.46E-4	6.2E-2
GO:1901069	guanosine-containing compound catabolic process	12	5.04E-6	7.56E-4	6.35E-2
GO:0009056	catabolic process	41	5.1E-6	7.56E-4	6.43E-2
GO:0065003	macromolecular complex assembly	27	5.48E-6	0.0008	6.91E-2
GO:0050851	antigen receptor-mediated signaling pathway	9	5.52E-6	0.0008	6.96E-2
GO:0031343	positive regulation of cell killing	7	5.72E-6	8.18E-4	7.21E-2
GO:0045088	regulation of innate immune response	12	5.77E-6	8.18E-4	7.28E-2
GO:0031497	chromatin assembly	9	5.91E-6	8.23E-4	7.45E-2
GO:0044085	cellular component biogenesis	36	5.94E-6	8.23E-4	7.49E-2
GO:0006977	DNA damage response, signal transduction by p53 class mediator resulting in cell cycle arrest	7	6.34E-6	8.69E-4	0.08
GO:0030029	actin filament-based process	15	6.78E-6	9.19E-4	8.54E-2
GO:0009611	response to wounding	26	6.87E-6	9.21E-4	8.66E-2
GO:1902400	intracellular signal transduction involved in G1 DNA damage checkpoint	7	7.02E-6	9.22E-4	8.85E-2
GO:0072431	signal transduction involved in mitotic G1 DNA damage checkpoint	7	7.02E-6	9.22E-4	8.85E-2
GO:0019080	viral gene expression	8	7.26E-6	9.43E-4	9.15E-2
GO:0035872	nucleotide-binding domain, leucine rich repeat containing receptor signaling pathway	6	7.72E-6	9.49E-4	9.74E-2
GO:1902402	signal transduction involved in mitotic DNA damage checkpoint	7	7.76E-6	9.49E-4	9.78E-2
GO:0072422	signal transduction involved in DNA damage checkpoint	7	7.76E-6	9.49E-4	9.78E-2
GO:0072413	signal transduction involved in mitotic cell cycle checkpoint	7	7.76E-6	9.49E-4	9.78E-2
GO:0072401	signal transduction involved in DNA integrity checkpoint	7	7.76E-6	9.49E-4	9.78E-2
GO:0034142	toll-like receptor 4 signaling pathway	8	7.85E-6	9.52E-4	9.9E-2
GO:0019068	virion assembly	4	8.2E-6	9.84E-4	1.03E-1
GO:0044033	multi-organism metabolic process	8	8.49E-6	1.01E-3	1.07E-1
GO:0072395	signal transduction involved in cell cycle checkpoint	7	8.56E-6	1.01E-3	1.08E-1
GO:0030036	actin cytoskeleton organization	14	8.72E-6	1.02E-3	1.1E-1
GO:0031347	regulation of defense response	17	8.81E-6	1.02E-3	1.11E-1
GO:0006461	protein complex assembly	24	9.08E-6	1.04E-3	1.14E-1
GO:0046039	GTP metabolic process	12	9.35E-6	1.06E-3	1.18E-1
GO:0070271	protein complex biogenesis	24	9.45E-6	1.06E-3	1.19E-1
GO:0070423	nucleotide-binding oligomerization domain containing signaling pathway	5	1.04E-5	1.16E-3	1.31E-1
GO:0065004	protein-DNA complex assembly	9	1.06E-5	1.17E-3	1.34E-1
GO:0032446	protein modification by small protein conjugation	17	1.13E-5	1.24E-3	1.43E-1
GO:0071840	cellular component organization or biogenesis	66	1.23E-5	1.34E-3	1.55E-1
GO:0001914	regulation of T cell mediated cytotoxicity	6	1.28E-5	1.38E-3	1.61E-1
GO:0016032	viral process	20	1.3E-5	1.39E-3	1.64E-1
GO:0000077	DNA damage checkpoint	9	1.35E-5	1.43E-3	1.71E-1
GO:0015980	energy derivation by oxidation of organic compounds	13	1.36E-5	1.43E-3	1.72E-1
GO:0031397	negative regulation of protein ubiquitination	8	1.43E-5	1.49E-3	1.8E-1
GO:0009207	purine ribonucleoside triphosphate catabolic process	17	1.45E-5	1.49E-3	1.83E-1
GO:0035666	TRIF-dependent toll-like receptor signaling pathway	7	1.49E-5	1.52E-3	1.88E-1
GO:0009146	purine nucleoside triphosphate catabolic process	17	1.53E-5	1.54E-3	1.93E-1
GO:0051248	negative regulation of protein metabolic process	18	1.55E-5	1.55E-3	1.95E-1
GO:0044419	interspecies interaction between organisms	21	1.59E-5	1.56E-3	0.2
GO:0044403	symbiosis, encompassing mutualism through parasitism	21	1.59E-5	1.56E-3	0.2
GO:0009143	nucleoside triphosphate catabolic process	17	1.61E-5	1.58E-3	2.03E-1
GO:0002756	MyD88-independent toll-like receptor signaling pathway	7	1.63E-5	1.58E-3	2.05E-1
GO:0050896	response to stimulus	89	1.73E-5	1.66E-3	2.18E-1
GO:0034622	cellular macromolecular complex assembly	17	1.75E-5	1.66E-3	2.2E-1
GO:0031571	mitotic G1 DNA damage checkpoint	7	1.77E-5	1.66E-3	2.24E-1
GO:0002824	positive regulation of adaptive immune response based on somatic recombination of immune receptors built from immunoglobulin superfamily domains	7	1.77E-5	1.66E-3	2.24E-1
GO:0044783	G1 DNA damage checkpoint	7	1.93E-5	1.74E-3	2.44E-1
GO:0002708	positive regulation of lymphocyte mediated immunity	7	1.93E-5	1.74E-3	2.44E-1
GO:0034138	toll-like receptor 3 signaling pathway	7	1.93E-5	1.74E-3	2.44E-1
GO:0046130	purine ribonucleoside catabolic process	17	1.94E-5	1.74E-3	2.45E-1
GO:0008219	cell death	29	1.94E-5	1.74E-3	2.45E-1
GO:0042776	mitochondrial ATP synthesis coupled proton transport	4	2.04E-5	1.77E-3	2.57E-1
GO:0075733	intracellular transport of virus	5	2.06E-5	1.77E-3	2.59E-1
GO:0016265	death	29	2.07E-5	1.77E-3	2.61E-1
GO:0002757	immune response-activating signal transduction	14	2.09E-5	1.78E-3	2.64E-1
GO:0051649	establishment of localization in cell	32	2.12E-5	1.79E-3	2.67E-1
GO:0009628	response to abiotic stimulus	24	2.15E-5	1.8E-3	2.71E-1
GO:0031570	DNA integrity checkpoint	9	2.16E-5	1.8E-3	2.72E-1
GO:0070647	protein modification by small protein conjugation or removal	18	2.19E-5	1.82E-3	2.76E-1
GO:0002705	positive regulation of leukocyte mediated immunity	7	2.28E-5	1.87E-3	2.88E-1
GO:0002821	positive regulation of adaptive immune response	7	2.28E-5	1.87E-3	2.88E-1
GO:0002224	toll-like receptor signaling pathway	8	2.31E-5	1.88E-3	2.91E-1
GO:0009154	purine ribonucleotide catabolic process	17	2.45E-5	1.98E-3	3.09E-1
GO:0042454	ribonucleoside catabolic process	17	2.51E-5	0.002	3.17E-1
GO:0009261	ribonucleotide catabolic process	17	2.51E-5	0.002	3.17E-1
GO:0071158	positive regulation of cell cycle arrest	7	2.68E-5	2.13E-3	3.38E-1
GO:0032480	negative regulation of type I interferon production	5	2.79E-5	2.19E-3	3.52E-1
GO:0002753	cytoplasmic pattern recognition receptor signaling pathway	5	2.79E-5	2.19E-3	3.52E-1
GO:0006323	DNA packaging	9	2.84E-5	2.21E-3	3.58E-1
GO:0044763	single-organism cellular process	112	2.9E-5	2.24E-3	3.65E-1
GO:0071363	cellular response to growth factor stimulus	17	3.15E-5	2.42E-3	3.97E-1
GO:0001666	response to hypoxia	11	3.31E-5	2.51E-3	4.17E-1
GO:0009164	nucleoside catabolic process	17	3.31E-5	2.51E-3	4.17E-1
GO:0006195	purine nucleotide catabolic process	17	3.39E-5	2.56E-3	4.27E-1
GO:0035556	intracellular signal transduction	31	3.45E-5	2.59E-3	4.35E-1
GO:0032269	negative regulation of cellular protein metabolic process	16	3.76E-5	2.79E-3	4.74E-1
GO:0043161	proteasome-mediated ubiquitin-dependent protein catabolic process	10	3.76E-5	2.79E-3	4.74E-1
GO:0072523	purine-containing compound catabolic process	17	3.83E-5	2.82E-3	4.83E-1
GO:0051641	cellular localization	35	3.85E-5	2.82E-3	4.86E-1
GO:0036293	response to decreased oxygen levels	11	3.88E-5	2.82E-3	4.89E-1
GO:0016197	endosomal transport	9	3.89E-5	2.82E-3	4.9E-1
GO:0031396	regulation of protein ubiquitination	10	4.11E-5	2.93E-3	5.18E-1
GO:1902582	single-organism intracellular transport	23	4.11E-5	2.93E-3	5.18E-1
GO:1901658	glycosyl compound catabolic process	17	4.12E-5	2.93E-3	5.19E-1
GO:0051092	positive regulation of NF-kappaB transcription factor activity	8	4.33E-5	3.06E-3	5.45E-1
GO:0070848	response to growth factor	17	4.53E-5	3.19E-3	5.71E-1
GO:0010498	proteasomal protein catabolic process	10	4.69E-5	3.28E-3	5.91E-1
GO:0030330	DNA damage response, signal transduction by p53 class mediator	7	4.91E-5	3.42E-3	6.18E-1
GO:0009166	nucleotide catabolic process	17	4.98E-5	3.44E-3	6.28E-1
GO:0051716	cellular response to stimulus	75	4.99E-5	3.44E-3	6.29E-1
GO:0043086	negative regulation of catalytic activity	19	5.32E-5	3.65E-3	6.71E-1
GO:1901292	nucleoside phosphate catabolic process	17	5.59E-5	3.81E-3	7.05E-1
GO:0042058	regulation of epidermal growth factor receptor signaling pathway	6	6.01E-5	4.05E-3	7.58E-1
GO:0034166	toll-like receptor 10 signaling pathway	6	6.01E-5	4.05E-3	7.58E-1
GO:0070482	response to oxygen levels	11	6.13E-5	4.11E-3	7.73E-1
GO:0002429	immune response-activating cell surface receptor signaling pathway	11	6.36E-5	4.22E-3	8.02E-1
GO:0000090	mitotic anaphase	9	6.37E-5	4.22E-3	8.03E-1
GO:0002221	pattern recognition receptor signaling pathway	8	6.48E-5	4.26E-3	8.16E-1
GO:0044773	mitotic DNA damage checkpoint	7	6.48E-5	4.26E-3	8.17E-1
GO:0034146	toll-like receptor 5 signaling pathway	6	6.56E-5	4.29E-3	8.27E-1
GO:0051322	anaphase	9	6.67E-5	4.34E-3	8.41E-1
GO:0010035	response to inorganic substance	13	6.72E-5	4.34E-3	8.47E-1
GO:0033554	cellular response to stress	27	6.93E-5	4.42E-3	8.74E-1
GO:0071456	cellular response to hypoxia	7	6.94E-5	4.42E-3	8.75E-1
GO:0050852	T cell receptor signaling pathway	7	6.94E-5	4.42E-3	8.75E-1
GO:1901184	regulation of ERBB signaling pathway	6	7.16E-5	4.53E-3	9.02E-1
GO:2000045	regulation of G1/S transition of mitotic cell cycle	8	7.64E-5	4.79E-3	9.63E-1
GO:0002758	innate immune response-activating signal transduction	8	7.64E-5	4.79E-3	9.63E-1
GO:0007220	Notch receptor processing	4	7.78E-5	4.81E-3	9.81E-1
GO:0009250	glucan biosynthetic process	4	7.78E-5	4.81E-3	9.81E-1
GO:0005978	glycogen biosynthetic process	4	7.78E-5	4.81E-3	9.81E-1
GO:0036294	cellular response to decreased oxygen levels	7	7.92E-5	4.82E-3	9.99E-1
GO:2000134	negative regulation of G1/S transition of mitotic cell cycle	7	7.92E-5	4.82E-3	9.99E-1
GO:0034728	nucleosome organization	8	8.06E-5	4.86E-3	1
GO:1902806	regulation of cell cycle G1/S phase transition	8	8.06E-5	4.86E-3	1
GO:0046128	purine ribonucleoside metabolic process	19	8.34E-5	0.005	1
GO:0044774	mitotic DNA integrity checkpoint	7	8.46E-5	5.01E-3	1
GO:0016567	protein ubiquitination	15	8.47E-5	5.01E-3	1
GO:0002709	regulation of T cell mediated immunity	6	8.47E-5	5.01E-3	1
GO:0006091	generation of precursor metabolites and energy	13	8.52E-5	5.02E-3	1
GO:0006796	phosphate-containing compound metabolic process	36	8.7E-5	5.1E-3	1
GO:0042278	purine nucleoside metabolic process	19	8.85E-5	5.16E-3	1
GO:0005977	glycogen metabolic process	5	8.94E-5	5.19E-3	1
GO:0002218	activation of innate immune response	8	9.45E-5	5.44E-3	1
GO:0090330	regulation of platelet aggregation	3	9.45E-5	5.44E-3	1
GO:0071156	regulation of cell cycle arrest	7	9.61E-5	5.51E-3	1
GO:0048519	negative regulation of biological process	53	9.69E-5	5.53E-3	1
GO:0043254	regulation of protein complex assembly	10	9.8E-5	5.57E-3	1
GO:0006073	cellular glucan metabolic process	5	0.0001	5.63E-3	1
GO:0044042	glucan metabolic process	5	0.0001	5.63E-3	1
GO:0044710	single-organism metabolic process	58	1.05E-4	5.86E-3	1
GO:0002764	immune response-regulating signaling pathway	15	1.08E-4	6.04E-3	1
GO:0002378	immunoglobulin biosynthetic process	2	1.12E-4	6.23E-3	1
GO:0006333	chromatin assembly or disassembly	8	1.16E-4	6.37E-3	1
GO:0034162	toll-like receptor 9 signaling pathway	6	1.17E-4	6.37E-3	1
GO:0038124	toll-like receptor TLR6:TLR2 signaling pathway	6	1.17E-4	6.37E-3	1
GO:0038123	toll-like receptor TLR1:TLR2 signaling pathway	6	1.17E-4	6.37E-3	1
GO:0031400	negative regulation of protein modification process	13	1.2E-4	6.51E-3	1
GO:0006793	phosphorus metabolic process	36	1.22E-4	6.62E-3	1
GO:0071453	cellular response to oxygen levels	7	1.23E-4	6.63E-3	1
GO:0009119	ribonucleoside metabolic process	19	1.25E-4	6.72E-3	1
GO:0046434	organophosphate catabolic process	17	1.29E-4	6.91E-3	1
GO:0010543	regulation of platelet activation	4	1.31E-4	6.98E-3	1
GO:0034134	toll-like receptor 2 signaling pathway	6	1.36E-4	7.2E-3	1
GO:0051347	positive regulation of transferase activity	16	1.49E-4	7.88E-3	1
GO:0032147	activation of protein kinase activity	10	1.59E-4	8.36E-3	1
GO:0009116	nucleoside metabolic process	19	1.6E-4	8.36E-3	1
GO:0002755	MyD88-dependent toll-like receptor signaling pathway	6	1.69E-4	8.83E-3	1
GO:0048011	neurotrophin TRK receptor signaling pathway	11	1.72E-4	8.9E-3	1
GO:0051338	regulation of transferase activity	20	1.76E-4	9.08E-3	1
GO:0038179	neurotrophin signaling pathway	11	1.77E-4	9.11E-3	1
GO:0031581	hemidesmosome assembly	3	1.83E-4	9.37E-3	1
GO:0030154	cell differentiation	45	1.84E-4	9.37E-3	1
GO:0008543	fibroblast growth factor receptor signaling pathway	8	1.88E-4	9.56E-3	1
GO:0071103	DNA conformation change	9	1.96E-4	9.93E-3	1
GO:0000075	cell cycle checkpoint	10	1.97E-4	9.93E-3	1
GO:0071824	protein-DNA complex subunit organization	8	2.06E-4	1.03E-2	1
GO:0016051	carbohydrate biosynthetic process	7	2.06E-4	1.03E-2	1
GO:0007173	epidermal growth factor receptor signaling pathway	9	2.12E-4	1.06E-2	1
GO:0007249	I-kappaB kinase/NF-kappaB signaling	5	2.23E-4	1.11E-2	1
GO:1901657	glycosyl compound metabolic process	19	2.29E-4	1.13E-2	1
GO:0038127	ERBB signaling pathway	9	2.29E-4	1.13E-2	1
GO:0044257	cellular protein catabolic process	13	2.39E-4	1.17E-2	1
GO:0007179	transforming growth factor beta receptor signaling pathway	7	2.69E-4	1.31E-2	1
GO:0002822	regulation of adaptive immune response based on somatic recombination of immune receptors built from immunoglobulin superfamily domains	7	2.69E-4	1.31E-2	1
GO:0007093	mitotic cell cycle checkpoint	8	2.81E-4	1.36E-2	1
GO:0050776	regulation of immune response	19	2.92E-4	1.41E-2	1
GO:0006511	ubiquitin-dependent protein catabolic process	12	2.98E-4	1.43E-2	1
GO:0007264	small GTPase mediated signal transduction	13	3.29E-4	1.58E-2	1
GO:0010941	regulation of cell death	26	3.31E-4	1.58E-2	1
GO:0042270	protection from natural killer cell mediated cytotoxicity	2	3.34E-4	1.58E-2	1
GO:1900182	positive regulation of protein localization to nucleus	2	3.34E-4	1.58E-2	1
GO:0043405	regulation of MAP kinase activity	10	3.36E-4	1.58E-2	1
GO:0001895	retina homeostasis	5	3.45E-4	1.62E-2	1
GO:0000084	mitotic S phase	7	3.47E-4	1.62E-2	1
GO:0045089	positive regulation of innate immune response	8	3.47E-4	1.62E-2	1
GO:0048523	negative regulation of cellular process	48	3.53E-4	1.63E-2	1
GO:1901136	carbohydrate derivative catabolic process	17	3.53E-4	1.63E-2	1
GO:0019941	modification-dependent protein catabolic process	12	3.58E-4	1.65E-2	1
GO:0051091	positive regulation of sequence-specific DNA binding transcription factor activity	9	3.71E-4	1.7E-2	1
GO:0042981	regulation of apoptotic process	25	3.85E-4	1.76E-2	1
GO:0043632	modification-dependent macromolecule catabolic process	12	3.97E-4	1.8E-2	1
GO:0044765	single-organism transport	40	3.98E-4	1.8E-2	1
GO:0000187	activation of MAPK activity	7	4.02E-4	1.81E-2	1
GO:0002819	regulation of adaptive immune response	7	4.02E-4	1.81E-2	1
GO:0019637	organophosphate metabolic process	24	4.41E-4	1.97E-2	1
GO:0043241	protein complex disassembly	7	4.42E-4	1.97E-2	1
GO:0072331	signal transduction by p53 class mediator	7	4.42E-4	1.97E-2	1
GO:0007169	transmembrane receptor protein tyrosine kinase signaling pathway	15	4.46E-4	1.98E-2	1
GO:0030163	protein catabolic process	13	4.48E-4	1.98E-2	1
GO:0043067	regulation of programmed cell death	25	4.5E-4	1.98E-2	1
GO:0044344	cellular response to fibroblast growth factor stimulus	8	4.61E-4	2.02E-2	1
GO:0061024	membrane organization	17	4.64E-4	2.03E-2	1
GO:0090288	negative regulation of cellular response to growth factor stimulus	6	4.73E-4	2.06E-2	1
GO:1901565	organonitrogen compound catabolic process	19	4.81E-4	2.09E-2	1
GO:0000080	mitotic G1 phase	4	0.0005	2.16E-2	1
GO:0097190	apoptotic signaling pathway	11	5.34E-4	2.3E-2	1
GO:0071774	response to fibroblast growth factor	8	5.38E-4	2.31E-2	1
GO:0046907	intracellular transport	23	5.47E-4	2.34E-2	1
GO:0015758	glucose transport	5	5.49E-4	2.34E-2	1
GO:0006839	mitochondrial transport	7	5.56E-4	2.36E-2	1
GO:0006259	DNA metabolic process	17	5.72E-4	2.42E-2	1
GO:0022411	cellular component disassembly	12	5.75E-4	2.42E-2	1
GO:0002768	immune response-regulating cell surface receptor signaling pathway	12	5.75E-4	2.42E-2	1
GO:0009205	purine ribonucleoside triphosphate metabolic process	16	5.8E-4	2.42E-2	1
GO:0007178	transmembrane receptor protein serine/threonine kinase signaling pathway	8	5.81E-4	2.42E-2	1
GO:0065008	regulation of biological quality	42	5.81E-4	2.42E-2	1
GO:0051603	proteolysis involved in cellular protein catabolic process	12	5.89E-4	2.44E-2	1
GO:0008645	hexose transport	5	5.91E-4	2.44E-2	1
GO:1901991	negative regulation of mitotic cell cycle phase transition	8	6.26E-4	2.58E-2	1
GO:0044264	cellular polysaccharide metabolic process	5	6.35E-4	2.6E-2	1
GO:0009144	purine nucleoside triphosphate metabolic process	16	6.35E-4	2.6E-2	1
GO:0000087	mitotic M phase	9	6.37E-4	2.6E-2	1
GO:0009199	ribonucleoside triphosphate metabolic process	16	6.47E-4	2.63E-2	1
GO:0071900	regulation of protein serine/threonine kinase activity	12	6.63E-4	2.68E-2	1
GO:0002486	antigen processing and presentation of endogenous peptide antigen via MHC class I via ER pathway, TAP-independent	2	6.63E-4	2.68E-2	1
GO:0038095	Fc-epsilon receptor signaling pathway	9	6.79E-4	2.72E-2	1
GO:0015749	monosaccharide transport	5	6.81E-4	2.72E-2	1
GO:2000377	regulation of reactive oxygen species metabolic process	5	6.81E-4	2.72E-2	1
GO:0032984	macromolecular complex disassembly	7	6.93E-4	2.76E-2	1
GO:0055086	nucleobase-containing small molecule metabolic process	20	7.15E-4	2.84E-2	1
GO:0002707	negative regulation of lymphocyte mediated immunity	3	7.19E-4	2.84E-2	1
GO:0034110	regulation of homotypic cell-cell adhesion	3	7.19E-4	2.84E-2	1
GO:0002699	positive regulation of immune effector process	7	7.23E-4	2.84E-2	1
GO:0006457	protein folding	8	7.24E-4	2.84E-2	1
GO:0044265	cellular macromolecule catabolic process	17	7.26E-4	2.84E-2	1
GO:0048584	positive regulation of response to stimulus	28	7.32E-4	2.85E-2	1
GO:0007162	negative regulation of cell adhesion	6	7.34E-4	2.85E-2	1
GO:0061041	regulation of wound healing	6	7.34E-4	2.85E-2	1
GO:1901988	negative regulation of cell cycle phase transition	8	7.51E-4	2.9E-2	1
GO:0070936	protein K48-linked ubiquitination	4	7.6E-4	2.93E-2	1
GO:0048869	cellular developmental process	44	7.78E-4	2.99E-2	1
GO:0030512	negative regulation of transforming growth factor beta receptor signaling pathway	5	7.81E-4	2.99E-2	1
GO:0001775	cell activation	15	7.94E-4	3.02E-2	1
GO:0006996	organelle organization	37	7.94E-4	3.02E-2	1
GO:0010948	negative regulation of cell cycle process	9	7.94E-4	3.02E-2	1
GO:0043406	positive regulation of MAP kinase activity	8	8.06E-4	3.05E-2	1
GO:0000279	M phase	9	8.19E-4	3.09E-2	1
GO:0033692	cellular polysaccharide biosynthetic process	4	8.37E-4	3.15E-2	1
GO:0042026	protein refolding	3	8.56E-4	3.21E-2	1
GO:1901990	regulation of mitotic cell cycle phase transition	9	8.71E-4	3.25E-2	1
GO:0009141	nucleoside triphosphate metabolic process	16	8.72E-4	3.25E-2	1
GO:0038093	Fc receptor signaling pathway	10	9.08E-4	3.38E-2	1
GO:0000271	polysaccharide biosynthetic process	4	9.2E-4	3.41E-2	1
GO:0045333	cellular respiration	7	9.27E-4	3.43E-2	1
GO:0043085	positive regulation of catalytic activity	24	9.36E-4	3.45E-2	1
GO:0005976	polysaccharide metabolic process	5	9.5E-4	3.49E-2	1
GO:0044092	negative regulation of molecular function	19	9.72E-4	3.56E-2	1
GO:0071560	cellular response to transforming growth factor beta stimulus	7	0.001	3.64E-2	1
GO:0043123	positive regulation of I-kappaB kinase/NF-kappaB signaling	7	0.001	3.64E-2	1
GO:0071559	response to transforming growth factor beta	7	0.001	3.64E-2	1
GO:0009150	purine ribonucleotide metabolic process	17	1.01E-3	3.64E-2	1
GO:0002704	negative regulation of leukocyte mediated immunity	3	1.01E-3	3.64E-2	1
GO:0044699	single-organism process	109	1.02E-3	3.66E-2	1
GO:0010038	response to metal ion	9	1.04E-3	3.74E-2	1
GO:0006887	exocytosis	9	1.07E-3	3.84E-2	1
GO:0051329	mitotic interphase	7	1.09E-3	3.84E-2	1
GO:0043624	cellular protein complex disassembly	6	1.09E-3	3.84E-2	1
GO:0070389	chaperone cofactor-dependent protein refolding	2	1.1E-3	3.84E-2	1
GO:1901032	negative regulation of response to reactive oxygen species	2	1.1E-3	3.84E-2	1
GO:0045953	negative regulation of natural killer cell mediated cytotoxicity	2	1.1E-3	3.84E-2	1
GO:0090331	negative regulation of platelet aggregation	2	1.1E-3	3.84E-2	1
GO:1901987	regulation of cell cycle phase transition	9	1.1E-3	3.86E-2	1
GO:0001894	tissue homeostasis	7	1.13E-3	3.93E-2	1
GO:0030193	regulation of blood coagulation	5	1.15E-3	3.97E-2	1
GO:0009117	nucleotide metabolic process	19	1.17E-3	4.05E-2	1
GO:0010591	regulation of lamellipodium assembly	3	1.18E-3	4.05E-2	1
GO:0007167	enzyme linked receptor protein signaling pathway	17	1.25E-3	4.3E-2	1
GO:0016071	mRNA metabolic process	15	1.26E-3	4.32E-2	1
GO:0009259	ribonucleotide metabolic process	17	1.29E-3	4.42E-2	1
GO:0055085	transmembrane transport	18	1.3E-3	4.44E-2	1
GO:0006163	purine nucleotide metabolic process	17	1.33E-3	4.53E-2	1
GO:0044723	single-organism carbohydrate metabolic process	13	1.34E-3	4.55E-2	1
GO:0019693	ribose phosphate metabolic process	17	1.35E-3	4.57E-2	1
GO:0022900	electron transport chain	6	1.38E-3	4.64E-2	1
GO:0009057	macromolecule catabolic process	18	1.38E-3	4.64E-2	1
GO:0043122	regulation of I-kappaB kinase/NF-kappaB signaling	8	1.42E-3	4.77E-2	1
GO:0022904	respiratory electron transport chain	6	1.44E-3	4.81E-2	1
GO:0000184	nuclear-transcribed mRNA catabolic process, nonsense-mediated decay	6	1.44E-3	4.81E-2	1
GO:0006979	response to oxidative stress	9	1.51E-3	0.05	1
GO:0051403	stress-activated MAPK cascade	6	1.51E-3	0.05	1
GO:0046847	filopodium assembly	3	1.57E-3	5.18E-2	1
GO:0031098	stress-activated protein kinase signaling cascade	6	1.57E-3	5.19E-2	1
GO:0050818	regulation of coagulation	5	1.62E-3	5.35E-2	1
GO:0042989	sequestering of actin monomers	2	1.64E-3	5.35E-2	1
GO:0002484	antigen processing and presentation of endogenous peptide antigen via MHC class I via ER pathway	2	1.64E-3	5.35E-2	1
GO:0006508	proteolysis	18	1.64E-3	5.35E-2	1
GO:0010212	response to ionizing radiation	6	1.64E-3	5.35E-2	1
GO:0034637	cellular carbohydrate biosynthetic process	4	1.67E-3	5.42E-2	1
GO:1903034	regulation of response to wounding	10	1.75E-3	5.66E-2	1
GO:0000082	G1/S transition of mitotic cell cycle	7	1.76E-3	5.66E-2	1
GO:0032956	regulation of actin cytoskeleton organization	8	1.76E-3	5.66E-2	1
GO:0007154	cell communication	63	1.76E-3	5.66E-2	1
GO:0007049	cell cycle	23	1.79E-3	5.71E-2	1
GO:1990267	response to transition metal nanoparticle	5	1.81E-3	5.77E-2	1
GO:0007254	JNK cascade	5	1.81E-3	5.77E-2	1
GO:0051239	regulation of multicellular organismal process	32	1.82E-3	5.79E-2	1
GO:0019058	viral life cycle	7	1.89E-3	5.98E-2	1
GO:0044700	single organism signaling	62	1.98E-3	6.25E-2	1
GO:0030855	epithelial cell differentiation	12	2.02E-3	6.32E-2	1
GO:0019083	viral transcription	5	2.02E-3	6.32E-2	1
GO:1902743	regulation of lamellipodium organization	3	2.03E-3	6.32E-2	1
GO:0045214	sarcomere organization	3	2.03E-3	6.32E-2	1
GO:0051084	'de novo' posttranslational protein folding	4	2.09E-3	6.51E-2	1
GO:0072521	purine-containing compound metabolic process	17	2.11E-3	6.54E-2	1
GO:1902589	single-organism organelle organization	25	2.15E-3	6.66E-2	1
GO:0023014	signal transduction by phosphorylation	8	2.17E-3	6.7E-2	1
GO:0051090	regulation of sequence-specific DNA binding transcription factor activity	10	2.26E-3	6.94E-2	1
GO:0046826	negative regulation of protein export from nucleus	2	2.27E-3	6.94E-2	1
GO:0035965	cardiolipin acyl-chain remodeling	2	2.27E-3	6.94E-2	1
GO:0090151	establishment of protein localization to mitochondrial membrane	2	2.27E-3	6.94E-2	1
GO:0034111	negative regulation of homotypic cell-cell adhesion	2	2.27E-3	6.94E-2	1
GO:0046825	regulation of protein export from nucleus	3	2.28E-3	6.95E-2	1
GO:0046129	purine ribonucleoside biosynthetic process	5	2.35E-3	7.13E-2	1
GO:0006753	nucleoside phosphate metabolic process	18	2.47E-3	7.46E-2	1
GO:0006415	translational termination	5	2.47E-3	7.46E-2	1
GO:0045859	regulation of protein kinase activity	15	2.5E-3	7.51E-2	1
GO:0051128	regulation of cellular component organization	27	2.56E-3	7.69E-2	1
GO:0071702	organic substance transport	28	2.61E-3	7.82E-2	1
GO:0031349	positive regulation of defense response	8	2.64E-3	7.89E-2	1
GO:0017015	regulation of transforming growth factor beta receptor signaling pathway	5	2.73E-3	8.13E-2	1
GO:0006928	cellular component movement	22	2.76E-3	8.2E-2	1
GO:0023057	negative regulation of signaling	18	2.78E-3	8.25E-2	1
GO:0060249	anatomical structure homeostasis	8	2.79E-3	8.26E-2	1
GO:0032268	regulation of cellular protein metabolic process	26	2.81E-3	8.29E-2	1
GO:0031399	regulation of protein modification process	22	2.82E-3	8.31E-2	1
GO:0010648	negative regulation of cell communication	18	2.85E-3	8.39E-2	1
GO:0019538	protein metabolic process	44	2.88E-3	8.45E-2	1
GO:0006458	'de novo' protein folding	4	2.95E-3	8.62E-2	1
GO:0016192	vesicle-mediated transport	19	2.96E-3	8.64E-2	1
GO:0006402	mRNA catabolic process	7	2.99E-3	8.66E-2	1
GO:0016485	protein processing	7	2.99E-3	8.66E-2	1
GO:0007165	signal transduction	57	3.01E-3	8.66E-2	1
GO:0031342	negative regulation of cell killing	2	3.01E-3	8.66E-2	1
GO:0036010	protein localization to endosome	2	3.01E-3	8.66E-2	1
GO:0001911	negative regulation of leukocyte mediated cytotoxicity	2	3.01E-3	8.66E-2	1
GO:0048583	regulation of response to stimulus	42	3.31E-3	9.51E-2	1
GO:0044267	cellular protein metabolic process	37	3.4E-3	9.75E-2	1
GO:0090101	negative regulation of transmembrane receptor protein serine/threonine kinase signaling pathway	5	3.45E-3	9.85E-2	1
GO:0010942	positive regulation of cell death	11	3.6E-3	1.03E-1	1
GO:0032479	regulation of type I interferon production	5	3.6E-3	1.03E-1	1
GO:0050790	regulation of catalytic activity	30	3.76E-3	1.07E-1	1
GO:0044093	positive regulation of molecular function	25	3.78E-3	1.07E-1	1
GO:0044711	single-organism biosynthetic process	19	3.86E-3	1.09E-1	1
GO:0048871	multicellular organismal homeostasis	7	3.92E-3	1.11E-1	1
GO:0008643	carbohydrate transport	5	3.94E-3	1.11E-1	1
GO:0006112	energy reserve metabolic process	6	0.004	1.12E-1	1
GO:0051146	striated muscle cell differentiation	6	0.004	1.12E-1	1
GO:0071902	positive regulation of protein serine/threonine kinase activity	8	4.13E-3	1.15E-1	1
GO:0001818	negative regulation of cytokine production	6	4.14E-3	1.15E-1	1
GO:0051241	negative regulation of multicellular organismal process	10	4.2E-3	1.17E-1	1
GO:0042455	ribonucleoside biosynthetic process	5	4.29E-3	1.19E-1	1
GO:0006935	chemotaxis	13	4.33E-3	1.2E-1	1
GO:0042330	taxis	13	4.33E-3	1.2E-1	1
GO:0032970	regulation of actin filament-based process	8	4.45E-3	1.23E-1	1
GO:0043549	regulation of kinase activity	15	4.48E-3	1.23E-1	1
GO:0032101	regulation of response to external stimulus	13	4.54E-3	1.25E-1	1
GO:0044712	single-organism catabolic process	22	4.61E-3	1.26E-1	1
GO:0044770	cell cycle phase transition	9	4.62E-3	1.26E-1	1
GO:0045860	positive regulation of protein kinase activity	11	4.66E-3	1.27E-1	1
GO:0048585	negative regulation of response to stimulus	19	4.7E-3	1.28E-1	1
GO:0007007	inner mitochondrial membrane organization	2	4.77E-3	1.3E-1	1
GO:0051604	protein maturation	7	4.78E-3	1.3E-1	1
GO:0009719	response to endogenous stimulus	22	4.8E-3	1.3E-1	1
GO:0044087	regulation of cellular component biogenesis	11	4.91E-3	1.33E-1	1
GO:0001910	regulation of leukocyte mediated cytotoxicity	4	5.05E-3	1.36E-1	1
GO:0006614	SRP-dependent cotranslational protein targeting to membrane	5	5.07E-3	1.36E-1	1
GO:2000379	positive regulation of reactive oxygen species metabolic process	3	5.09E-3	1.37E-1	1
GO:0044237	cellular metabolic process	84	5.14E-3	1.38E-1	1
GO:0006613	cotranslational protein targeting to membrane	5	5.27E-3	1.41E-1	1
GO:0006974	cellular response to DNA damage stimulus	13	5.29E-3	1.41E-1	1
GO:0015031	protein transport	20	5.32E-3	1.42E-1	1
GO:0090287	regulation of cellular response to growth factor stimulus	6	5.4E-3	1.43E-1	1
GO:0001817	regulation of cytokine production	11	5.55E-3	1.47E-1	1
GO:0009163	nucleoside biosynthetic process	5	5.71E-3	1.51E-1	1
GO:1990090	cellular response to nerve growth factor stimulus	2	5.79E-3	1.52E-1	1
GO:0019852	L-ascorbic acid metabolic process	2	5.79E-3	1.52E-1	1
GO:0019885	antigen processing and presentation of endogenous peptide antigen via MHC class I	2	5.79E-3	1.52E-1	1
GO:0032481	positive regulation of type I interferon production	4	5.92E-3	1.55E-1	1
GO:0045047	protein targeting to ER	5	5.93E-3	1.55E-1	1
GO:1901659	glycosyl compound biosynthetic process	5	5.93E-3	1.55E-1	1
GO:0043065	positive regulation of apoptotic process	10	5.94E-3	1.55E-1	1
GO:0007044	cell-substrate junction assembly	3	6.01E-3	1.56E-1	1
GO:0072599	establishment of protein localization to endoplasmic reticulum	5	6.17E-3	1.6E-1	1
GO:0048518	positive regulation of biological process	52	6.18E-3	1.6E-1	1
GO:0072593	reactive oxygen species metabolic process	4	6.24E-3	1.61E-1	1
GO:0006401	RNA catabolic process	7	6.26E-3	1.61E-1	1
GO:0051179	localization	49	6.38E-3	1.64E-1	1
GO:0090150	establishment of protein localization to membrane	7	6.42E-3	1.65E-1	1
GO:0045104	intermediate filament cytoskeleton organization	3	6.51E-3	1.66E-1	1
GO:0043066	negative regulation of apoptotic process	14	6.52E-3	1.66E-1	1
GO:0031341	regulation of cell killing	4	6.56E-3	1.67E-1	1
GO:0090317	negative regulation of intracellular protein transport	4	6.56E-3	1.67E-1	1
GO:0043068	positive regulation of programmed cell death	10	6.64E-3	1.68E-1	1
GO:1901652	response to peptide	10	6.64E-3	1.68E-1	1
GO:0033674	positive regulation of kinase activity	11	6.8E-3	1.72E-1	1
GO:0032048	cardiolipin metabolic process	2	6.9E-3	1.73E-1	1
GO:0002483	antigen processing and presentation of endogenous peptide antigen	2	6.9E-3	1.73E-1	1
GO:0002923	regulation of humoral immune response mediated by circulating immunoglobulin	2	6.9E-3	1.73E-1	1
GO:0002706	regulation of lymphocyte mediated immunity	5	6.9E-3	1.73E-1	1
GO:0045103	intermediate filament-based process	3	7.03E-3	1.75E-1	1
GO:0006144	purine nucleobase metabolic process	3	7.03E-3	1.75E-1	1
GO:0043069	negative regulation of programmed cell death	14	7.07E-3	1.76E-1	1
GO:0071704	organic substance metabolic process	86	7.13E-3	1.77E-1	1
GO:0022403	cell cycle phase	9	7.13E-3	1.77E-1	1
GO:0006921	cellular component disassembly involved in execution phase of apoptosis	4	7.24E-3	1.79E-1	1
GO:2001234	negative regulation of apoptotic signaling pathway	6	7.34E-3	1.81E-1	1
GO:0051224	negative regulation of protein transport	5	7.43E-3	1.83E-1	1
GO:0090068	positive regulation of cell cycle process	7	7.48E-3	1.84E-1	1
GO:0072657	protein localization to membrane	8	7.57E-3	1.85E-1	1
GO:0030239	myofibril assembly	3	7.57E-3	1.85E-1	1
GO:0018210	peptidyl-threonine modification	3	7.57E-3	1.85E-1	1
GO:0006281	DNA repair	9	7.85E-3	1.92E-1	1
GO:0031401	positive regulation of protein modification process	16	7.88E-3	1.92E-1	1
GO:0031333	negative regulation of protein complex assembly	4	7.97E-3	1.94E-1	1
GO:1901031	regulation of response to reactive oxygen species	2	8.1E-3	1.96E-1	1
GO:0051187	cofactor catabolic process	2	8.1E-3	1.96E-1	1
GO:0022402	cell cycle process	17	8.15E-3	1.97E-1	1
GO:0001932	regulation of protein phosphorylation	17	8.25E-3	1.99E-1	1
GO:1901700	response to oxygen-containing compound	20	8.38E-3	2.02E-1	1
GO:0060491	regulation of cell projection assembly	4	8.74E-3	2.1E-1	1
GO:0009968	negative regulation of signal transduction	16	8.85E-3	2.12E-1	1
GO:0006414	translational elongation	5	8.86E-3	2.12E-1	1
GO:0007010	cytoskeleton organization	14	8.95E-3	2.14E-1	1
GO:0006325	chromatin organization	12	9.12E-3	2.18E-1	1
GO:0033238	regulation of cellular amine metabolic process	4	9.14E-3	2.18E-1	1
GO:0030522	intracellular receptor signaling pathway	6	9.21E-3	2.19E-1	1
GO:0019883	antigen processing and presentation of endogenous antigen	2	9.38E-3	2.22E-1	1
GO:0033363	secretory granule organization	2	9.38E-3	2.22E-1	1
GO:0045184	establishment of protein localization	20	9.52E-3	2.25E-1	1
GO:0071495	cellular response to endogenous stimulus	16	9.81E-3	2.32E-1	1
GO:0032940	secretion by cell	10	1.01E-2	2.37E-1	1
GO:0070972	protein localization to endoplasmic reticulum	5	1.01E-2	2.38E-1	1
GO:0043588	skin development	8	1.01E-2	2.38E-1	1
GO:0043408	regulation of MAPK cascade	11	1.03E-2	2.4E-1	1
GO:0000956	nuclear-transcribed mRNA catabolic process	6	1.03E-2	2.4E-1	1
GO:0060341	regulation of cellular localization	16	1.04E-2	2.42E-1	1
GO:0000165	MAPK cascade	6	1.05E-2	2.46E-1	1
GO:0032270	positive regulation of cellular protein metabolic process	17	1.06E-2	2.47E-1	1
GO:0014829	vascular smooth muscle contraction	2	1.07E-2	2.48E-1	1
GO:0090322	regulation of superoxide metabolic process	2	1.07E-2	2.48E-1	1
GO:1900408	negative regulation of cellular response to oxidative stress	2	1.07E-2	2.48E-1	1
GO:0060548	negative regulation of cell death	14	1.09E-2	2.52E-1	1
GO:0042325	regulation of phosphorylation	19	1.09E-2	2.52E-1	1
GO:0044848	biological phase	9	1.13E-2	2.6E-1	1
GO:0006810	transport	40	1.15E-2	2.63E-1	1
GO:0055002	striated muscle cell development	4	1.18E-2	2.7E-1	1
GO:0061077	chaperone-mediated protein folding	3	1.21E-2	2.75E-1	1
GO:0051246	regulation of protein metabolic process	28	1.22E-2	2.79E-1	1
GO:0022407	regulation of cell-cell adhesion	4	1.23E-2	2.8E-1	1
GO:0042592	homeostatic process	19	1.29E-2	2.93E-1	1
GO:0044262	cellular carbohydrate metabolic process	5	1.3E-2	2.96E-1	1
GO:0051240	positive regulation of multicellular organismal process	12	1.31E-2	2.96E-1	1
GO:0043434	response to peptide hormone	9	1.35E-2	3.04E-1	1
GO:0007346	regulation of mitotic cell cycle	9	1.35E-2	3.04E-1	1
GO:0044772	mitotic cell cycle phase transition	8	1.36E-2	3.05E-1	1
GO:0030866	cortical actin cytoskeleton organization	2	1.37E-2	3.06E-1	1
GO:0045824	negative regulation of innate immune response	2	1.37E-2	3.06E-1	1
GO:0045109	intermediate filament organization	2	1.37E-2	3.06E-1	1
GO:0015986	ATP synthesis coupled proton transport	2	1.37E-2	3.06E-1	1
GO:0051130	positive regulation of cellular component organization	13	1.43E-2	3.18E-1	1
GO:0021762	substantia nigra development	3	1.44E-2	3.19E-1	1
GO:0097194	execution phase of apoptosis	4	1.44E-2	3.2E-1	1
GO:0008544	epidermis development	7	1.45E-2	3.2E-1	1
GO:0001819	positive regulation of cytokine production	7	1.45E-2	3.2E-1	1
GO:0002703	regulation of leukocyte mediated immunity	5	1.47E-2	3.24E-1	1
GO:0030155	regulation of cell adhesion	8	1.51E-2	3.34E-1	1
GO:0007006	mitochondrial membrane organization	3	1.52E-2	3.34E-1	1
GO:0046364	monosaccharide biosynthetic process	3	1.52E-2	3.34E-1	1
GO:0030833	regulation of actin filament polymerization	4	1.55E-2	3.4E-1	1
GO:0032387	negative regulation of intracellular transport	4	1.55E-2	3.4E-1	1
GO:0033365	protein localization to organelle	10	1.56E-2	3.4E-1	1
GO:0044802	single-organism membrane organization	11	1.56E-2	3.4E-1	1
GO:0051493	regulation of cytoskeleton organization	8	1.57E-2	3.42E-1	1
GO:0006367	transcription initiation from RNA polymerase II promoter	6	1.57E-2	3.42E-1	1
GO:0006413	translational initiation	5	1.6E-2	3.46E-1	1
GO:0009168	purine ribonucleoside monophosphate biosynthetic process	3	1.6E-2	3.46E-1	1
GO:0021539	subthalamus development	3	1.6E-2	3.46E-1	1
GO:0009892	negative regulation of metabolic process	25	1.65E-2	3.55E-1	1
GO:0051234	establishment of localization	40	1.66E-2	3.57E-1	1
GO:0055001	muscle cell development	4	1.67E-2	3.59E-1	1
GO:1902531	regulation of intracellular signal transduction	21	1.68E-2	3.6E-1	1
GO:0051235	maintenance of location	5	1.69E-2	3.63E-1	1
GO:0042730	fibrinolysis	2	1.7E-2	3.63E-1	1
GO:0030194	positive regulation of blood coagulation	2	1.7E-2	3.63E-1	1
GO:0032879	regulation of localization	26	1.71E-2	3.64E-1	1
GO:1902580	single-organism cellular localization	8	1.72E-2	3.64E-1	1
GO:1902578	single-organism localization	8	1.72E-2	3.64E-1	1
GO:2001237	negative regulation of extrinsic apoptotic signaling pathway	4	1.73E-2	3.66E-1	1
GO:0002682	regulation of immune system process	19	1.79E-2	3.78E-1	1
GO:0006811	ion transport	16	1.85E-2	3.9E-1	1
GO:0044238	primary metabolic process	82	1.85E-2	3.9E-1	1
GO:0031032	actomyosin structure organization	3	1.87E-2	3.93E-1	1
GO:0031529	ruffle organization	2	1.88E-2	3.94E-1	1
GO:0030336	negative regulation of cell migration	5	1.89E-2	3.95E-1	1
GO:1900180	regulation of protein localization to nucleus	5	1.89E-2	3.95E-1	1
GO:1901135	carbohydrate derivative metabolic process	21	1.9E-2	3.96E-1	1
GO:0010564	regulation of cell cycle process	10	1.93E-2	4.03E-1	1
GO:0030030	cell projection organization	15	1.94E-2	4.04E-1	1
GO:0007270	neuron-neuron synaptic transmission	3	1.97E-2	4.09E-1	1
GO:0050865	regulation of cell activation	9	1.98E-2	4.1E-1	1
GO:1902533	positive regulation of intracellular signal transduction	13	1.99E-2	4.11E-1	1
GO:0008360	regulation of cell shape	4	1.99E-2	4.11E-1	1
GO:0010605	negative regulation of macromolecule metabolic process	23	2.02E-2	4.17E-1	1
GO:0009888	tissue development	22	2.04E-2	4.19E-1	1
GO:0006612	protein targeting to membrane	5	2.05E-2	4.21E-1	1
GO:0045577	regulation of B cell differentiation	2	2.06E-2	4.22E-1	1
GO:1901661	quinone metabolic process	2	2.06E-2	4.22E-1	1
GO:0050820	positive regulation of coagulation	2	2.06E-2	4.22E-1	1
GO:0046823	negative regulation of nucleocytoplasmic transport	3	2.06E-2	4.22E-1	1
GO:0000086	G2/M transition of mitotic cell cycle	5	2.1E-2	4.27E-1	1
GO:2000146	negative regulation of cell motility	5	2.1E-2	4.27E-1	1
GO:0044839	cell cycle G2/M phase transition	5	2.1E-2	4.27E-1	1
GO:0031324	negative regulation of cellular metabolic process	23	2.15E-2	4.36E-1	1
GO:0034329	cell junction assembly	5	2.15E-2	4.37E-1	1
GO:0035335	peptidyl-tyrosine dephosphorylation	3	2.17E-2	4.38E-1	1
GO:0071375	cellular response to peptide hormone stimulus	7	2.18E-2	4.4E-1	1
GO:0006464	cellular protein modification process	27	2.22E-2	4.48E-1	1
GO:0032502	developmental process	53	2.25E-2	4.51E-1	1
GO:1900407	regulation of cellular response to oxidative stress	2	2.25E-2	4.51E-1	1
GO:0035850	epithelial cell differentiation involved in kidney development	2	2.25E-2	4.51E-1	1
GO:0006521	regulation of cellular amino acid metabolic process	3	2.27E-2	4.54E-1	1
GO:2001233	regulation of apoptotic signaling pathway	8	2.28E-2	4.56E-1	1
GO:2001236	regulation of extrinsic apoptotic signaling pathway	5	2.32E-2	4.63E-1	1
GO:0051271	negative regulation of cellular component movement	5	2.32E-2	4.63E-1	1
GO:0023051	regulation of signaling	33	2.35E-2	4.67E-1	1
GO:0045785	positive regulation of cell adhesion	5	2.38E-2	4.73E-1	1
GO:0065009	regulation of molecular function	31	2.41E-2	4.77E-1	1
GO:0045185	maintenance of protein location	4	2.42E-2	4.78E-1	1
GO:0051247	positive regulation of protein metabolic process	17	2.42E-2	4.79E-1	1
GO:0048147	negative regulation of fibroblast proliferation	2	2.45E-2	4.83E-1	1
GO:0060334	regulation of interferon-gamma-mediated signaling pathway	2	2.45E-2	4.83E-1	1
GO:0010646	regulation of cell communication	33	2.47E-2	4.86E-1	1
GO:0050900	leukocyte migration	6	2.49E-2	4.9E-1	1
GO:0090092	regulation of transmembrane receptor protein serine/threonine kinase signaling pathway	5	2.5E-2	4.91E-1	1
GO:0043410	positive regulation of MAPK cascade	8	2.51E-2	4.92E-1	1
GO:0032501	multicellular organismal process	64	2.52E-2	4.93E-1	1
GO:0051726	regulation of cell cycle	14	2.57E-2	5.01E-1	1
GO:0008104	protein localization	22	2.57E-2	5.01E-1	1
GO:0030048	actin filament-based movement	3	2.59E-2	5.04E-1	1
GO:0007568	aging	6	2.65E-2	5.12E-1	1
GO:0090066	regulation of anatomical structure size	7	2.65E-2	5.12E-1	1
GO:0008283	cell proliferation	12	2.65E-2	5.12E-1	1
GO:0060330	regulation of response to interferon-gamma	2	2.65E-2	5.12E-1	1
GO:0042269	regulation of natural killer cell mediated cytotoxicity	2	2.65E-2	5.12E-1	1
GO:0051693	actin filament capping	2	2.65E-2	5.12E-1	1
GO:0032880	regulation of protein localization	10	2.67E-2	5.13E-1	1
GO:1901653	cellular response to peptide	7	2.7E-2	5.19E-1	1
GO:0051258	protein polymerization	3	2.71E-2	5.19E-1	1
GO:0008064	regulation of actin polymerization or depolymerization	4	2.73E-2	5.23E-1	1
GO:0009314	response to radiation	9	2.8E-2	5.35E-1	1
GO:0051276	chromosome organization	13	2.81E-2	5.36E-1	1
GO:0030832	regulation of actin filament length	4	2.81E-2	5.36E-1	1
GO:0032434	regulation of proteasomal ubiquitin-dependent protein catabolic process	3	2.82E-2	5.36E-1	1
GO:0009112	nucleobase metabolic process	3	2.82E-2	5.36E-1	1
GO:0051129	negative regulation of cellular component organization	9	2.84E-2	5.38E-1	1
GO:0044743	intracellular protein transmembrane import	2	2.87E-2	5.42E-1	1
GO:1902882	regulation of response to oxidative stress	2	2.87E-2	5.42E-1	1
GO:0002715	regulation of natural killer cell mediated immunity	2	2.87E-2	5.42E-1	1
GO:0006352	DNA-templated transcription, initiation	6	2.92E-2	5.51E-1	1
GO:0006605	protein targeting	8	2.93E-2	5.52E-1	1
GO:0009156	ribonucleoside monophosphate biosynthetic process	3	2.94E-2	5.53E-1	1
GO:0034641	cellular nitrogen compound metabolic process	57	2.94E-2	5.53E-1	1
GO:0008610	lipid biosynthetic process	9	2.95E-2	5.54E-1	1
GO:0006886	intracellular protein transport	11	3.03E-2	5.68E-1	1
GO:0007166	cell surface receptor signaling pathway	36	3.04E-2	5.69E-1	1
GO:0050777	negative regulation of immune response	3	3.06E-2	5.72E-1	1
GO:0032271	regulation of protein polymerization	4	3.07E-2	5.72E-1	1
GO:0030835	negative regulation of actin filament depolymerization	2	3.08E-2	5.72E-1	1
GO:0070979	protein K11-linked ubiquitination	2	3.08E-2	5.72E-1	1
GO:0035020	regulation of Rac protein signal transduction	2	3.08E-2	5.72E-1	1
GO:0032386	regulation of intracellular transport	8	3.11E-2	5.76E-1	1
GO:0044767	single-organism developmental process	52	3.11E-2	5.76E-1	1
GO:0034613	cellular protein localization	15	3.14E-2	5.81E-1	1
GO:0016310	phosphorylation	15	3.23E-2	5.96E-1	1
GO:0070727	cellular macromolecule localization	15	3.26E-2	0.6	1
GO:0022603	regulation of anatomical structure morphogenesis	12	3.26E-2	0.6	1
GO:0032459	regulation of protein oligomerization	2	3.31E-2	6.07E-1	1
GO:0051385	response to mineralocorticoid	2	3.31E-2	6.07E-1	1
GO:0009124	nucleoside monophosphate biosynthetic process	3	3.31E-2	6.07E-1	1
GO:0006469	negative regulation of protein kinase activity	5	3.38E-2	6.18E-1	1
GO:0080135	regulation of cellular response to stress	8	3.39E-2	6.19E-1	1
GO:0090407	organophosphate biosynthetic process	8	3.49E-2	6.36E-1	1
GO:0070534	protein K63-linked ubiquitination	2	3.54E-2	6.43E-1	1
GO:0050853	B cell receptor signaling pathway	2	3.54E-2	6.43E-1	1
GO:0048857	neural nucleus development	3	3.57E-2	6.48E-1	1
GO:0002698	negative regulation of immune effector process	3	3.57E-2	6.48E-1	1
GO:0048522	positive regulation of cellular process	43	3.59E-2	6.51E-1	1
GO:0046903	secretion	10	3.66E-2	6.63E-1	1
GO:0072594	establishment of protein localization to organelle	7	3.68E-2	6.65E-1	1
GO:0005975	carbohydrate metabolic process	12	3.69E-2	6.66E-1	1
GO:0051341	regulation of oxidoreductase activity	3	3.71E-2	6.66E-1	1
GO:0019722	calcium-mediated signaling	3	3.71E-2	6.66E-1	1
GO:0046486	glycerolipid metabolic process	6	3.72E-2	6.67E-1	1
GO:0034330	cell junction organization	5	3.76E-2	6.71E-1	1
GO:0045017	glycerolipid biosynthetic process	5	3.76E-2	6.71E-1	1
GO:0045739	positive regulation of DNA repair	2	3.77E-2	6.71E-1	1
GO:0050690	regulation of defense response to virus by virus	2	3.77E-2	6.71E-1	1
GO:0051489	regulation of filopodium assembly	2	3.77E-2	6.71E-1	1
GO:0065002	intracellular protein transmembrane transport	2	3.77E-2	6.71E-1	1
GO:0050732	negative regulation of peptidyl-tyrosine phosphorylation	2	3.77E-2	6.71E-1	1
GO:0007219	Notch signaling pathway	4	3.82E-2	6.77E-1	1
GO:0008654	phospholipid biosynthetic process	5	3.91E-2	6.93E-1	1
GO:0040013	negative regulation of locomotion	5	3.91E-2	6.93E-1	1
GO:0051705	multi-organism behavior	3	3.98E-2	7.04E-1	1
GO:0051017	actin filament bundle assembly	2	4.01E-2	7.07E-1	1
GO:0071277	cellular response to calcium ion	2	4.01E-2	7.07E-1	1
GO:0031344	regulation of cell projection organization	7	4.1E-2	7.2E-1	1
GO:0009966	regulation of signal transduction	29	4.1E-2	7.2E-1	1
GO:0043412	macromolecule modification	27	4.16E-2	7.3E-1	1
GO:0046483	heterocycle metabolic process	54	4.18E-2	7.33E-1	1
GO:0072522	purine-containing compound biosynthetic process	4	4.22E-2	7.38E-1	1
GO:0034599	cellular response to oxidative stress	4	4.22E-2	7.38E-1	1
GO:0030837	negative regulation of actin filament polymerization	2	4.26E-2	7.39E-1	1
GO:0051893	regulation of focal adhesion assembly	2	4.26E-2	7.39E-1	1
GO:0016574	histone ubiquitination	2	4.26E-2	7.39E-1	1
GO:0010771	negative regulation of cell morphogenesis involved in differentiation	2	4.26E-2	7.39E-1	1
GO:0033043	regulation of organelle organization	12	4.37E-2	7.57E-1	1
GO:0006936	muscle contraction	5	4.42E-2	7.64E-1	1
GO:0040011	locomotion	16	4.44E-2	7.67E-1	1
GO:0033673	negative regulation of kinase activity	5	4.5E-2	7.77E-1	1
GO:0042310	vasoconstriction	2	4.51E-2	7.78E-1	1
GO:1901701	cellular response to oxygen-containing compound	12	4.63E-2	7.96E-1	1
GO:0000302	response to reactive oxygen species	4	4.66E-2	0.8	1
GO:0022008	neurogenesis	18	4.7E-2	8.06E-1	1
GO:0061025	membrane fusion	3	4.71E-2	8.07E-1	1
GO:0046471	phosphatidylglycerol metabolic process	2	4.77E-2	8.16E-1	1
GO:0010721	negative regulation of cell development	4	4.88E-2	8.34E-1	1
GO:0061136	regulation of proteasomal protein catabolic process	3	5.02E-2	8.5E-1	1
GO:0006488	dolichol-linked oligosaccharide biosynthetic process	2	5.04E-2	8.5E-1	1
GO:0022408	negative regulation of cell-cell adhesion	2	5.04E-2	8.5E-1	1
GO:0006953	acute-phase response	2	5.04E-2	8.5E-1	1
GO:0018107	peptidyl-threonine phosphorylation	2	5.04E-2	8.5E-1	1
GO:0014003	oligodendrocyte development	2	5.04E-2	8.5E-1	1
GO:0061005	cell differentiation involved in kidney development	2	5.04E-2	8.5E-1	1
GO:0030195	negative regulation of blood coagulation	2	5.04E-2	8.5E-1	1
GO:0001934	positive regulation of protein phosphorylation	11	5.05E-2	8.51E-1	1
GO:0010811	positive regulation of cell-substrate adhesion	3	5.18E-2	8.72E-1	1
GO:0006139	nucleobase-containing compound metabolic process	52	5.21E-2	8.75E-1	1
GO:0007126	meiotic nuclear division	4	5.23E-2	8.78E-1	1
GO:0042098	T cell proliferation	2	5.31E-2	8.87E-1	1
GO:0006754	ATP biosynthetic process	2	5.31E-2	8.87E-1	1
GO:0050805	negative regulation of synaptic transmission	2	5.31E-2	8.87E-1	1
GO:0042552	myelination	3	5.34E-2	8.91E-1	1
GO:0031295	T cell costimulation	3	5.34E-2	8.91E-1	1
GO:0051051	negative regulation of transport	7	5.38E-2	8.95E-1	1
GO:0031294	lymphocyte costimulation	3	5.51E-2	9.14E-1	1
GO:0008366	axon ensheathment	3	5.51E-2	9.14E-1	1
GO:0030834	regulation of actin filament depolymerization	2	5.58E-2	9.21E-1	1
GO:0060338	regulation of type I interferon-mediated signaling pathway	2	5.58E-2	9.21E-1	1
GO:0032436	positive regulation of proteasomal ubiquitin-dependent protein catabolic process	2	5.58E-2	9.21E-1	1
GO:0010633	negative regulation of epithelial cell migration	2	5.58E-2	9.21E-1	1
GO:0022604	regulation of cell morphogenesis	7	5.6E-2	9.22E-1	1
GO:1901360	organic cyclic compound metabolic process	55	5.8E-2	9.54E-1	1
GO:0035176	social behavior	2	5.86E-2	9.58E-1	1
GO:0051703	intraspecies interaction between organisms	2	5.86E-2	9.58E-1	1
GO:0002889	regulation of immunoglobulin mediated immune response	2	5.86E-2	9.58E-1	1
GO:0051353	positive regulation of oxidoreductase activity	2	5.86E-2	9.58E-1	1
GO:0006749	glutathione metabolic process	2	5.86E-2	9.58E-1	1
GO:0042327	positive regulation of phosphorylation	12	5.87E-2	9.59E-1	1
GO:0071417	cellular response to organonitrogen compound	8	5.92E-2	9.66E-1	1
GO:2000145	regulation of cell motility	9	5.96E-2	9.69E-1	1
GO:0006725	cellular aromatic compound metabolic process	53	5.96E-2	9.69E-1	1
GO:0042692	muscle cell differentiation	5	6.04E-2	9.8E-1	1
GO:0051186	cofactor metabolic process	5	6.04E-2	9.8E-1	1
GO:0044707	single-multicellular organism process	60	6.08E-2	9.85E-1	1
GO:0051321	meiotic cell cycle	4	6.1E-2	9.87E-1	1
GO:1901564	organonitrogen compound metabolic process	22	6.14E-2	9.87E-1	1
GO:0006094	gluconeogenesis	2	6.14E-2	9.87E-1	1
GO:0007205	protein kinase C-activating G-protein coupled receptor signaling pathway	2	6.14E-2	9.87E-1	1
GO:0002712	regulation of B cell mediated immunity	2	6.14E-2	9.87E-1	1
GO:0050819	negative regulation of coagulation	2	6.14E-2	9.87E-1	1
GO:0032535	regulation of cellular component size	5	6.14E-2	9.87E-1	1
GO:0070201	regulation of establishment of protein localization	8	6.21E-2	9.96E-1	1
GO:0007265	Ras protein signal transduction	4	6.36E-2	1	1
GO:0010043	response to zinc ion	2	6.43E-2	1	1
GO:0033275	actin-myosin filament sliding	2	6.43E-2	1	1
GO:1901800	positive regulation of proteasomal protein catabolic process	2	6.43E-2	1	1
GO:0001906	cell killing	2	6.43E-2	1	1
GO:0030049	muscle filament sliding	2	6.43E-2	1	1
GO:0051301	cell division	10	6.57E-2	1	1
GO:0033157	regulation of intracellular protein transport	5	6.57E-2	1	1
GO:0002697	regulation of immune effector process	6	6.59E-2	1	1
GO:0048468	cell development	19	6.7E-2	1	1
GO:1903052	positive regulation of proteolysis involved in cellular protein catabolic process	2	6.72E-2	1	1
GO:0022409	positive regulation of cell-cell adhesion	2	6.72E-2	1	1
GO:0071806	protein transmembrane transport	2	6.72E-2	1	1
GO:0007528	neuromuscular junction development	2	6.72E-2	1	1
GO:0032835	glomerulus development	2	6.72E-2	1	1
GO:1903050	regulation of proteolysis involved in cellular protein catabolic process	3	6.9E-2	1	1
GO:0001959	regulation of cytokine-mediated signaling pathway	3	6.9E-2	1	1
GO:0008285	negative regulation of cell proliferation	10	6.96E-2	1	1
GO:0030104	water homeostasis	2	7.02E-2	1	1
GO:0032272	negative regulation of protein polymerization	2	7.02E-2	1	1
GO:0051592	response to calcium ion	3	7.09E-2	1	1
GO:0030216	keratinocyte differentiation	3	7.09E-2	1	1
GO:0043687	post-translational protein modification	5	7.13E-2	1	1
GO:0060429	epithelium development	14	7.26E-2	1	1
GO:0071479	cellular response to ionizing radiation	2	7.32E-2	1	1
GO:1901880	negative regulation of protein depolymerization	2	7.32E-2	1	1
GO:0019319	hexose biosynthetic process	2	7.32E-2	1	1
GO:0002377	immunoglobulin production	2	7.32E-2	1	1
GO:0002920	regulation of humoral immune response	2	7.32E-2	1	1
GO:0019220	regulation of phosphate metabolic process	22	7.45E-2	1	1
GO:1901888	regulation of cell junction assembly	2	7.63E-2	1	1
GO:0048856	anatomical structure development	44	7.71E-2	1	1
GO:0046474	glycerophospholipid biosynthetic process	4	7.74E-2	1	1
GO:0009605	response to external stimulus	22	7.83E-2	1	1
GO:0060759	regulation of response to cytokine stimulus	3	7.85E-2	1	1
GO:0051174	regulation of phosphorus metabolic process	22	7.91E-2	1	1
GO:0043242	negative regulation of protein complex disassembly	2	7.93E-2	1	1
GO:0006513	protein monoubiquitination	2	7.93E-2	1	1
GO:0046456	icosanoid biosynthetic process	2	8.25E-2	1	1
GO:0050772	positive regulation of axonogenesis	2	8.25E-2	1	1
GO:1901570	fatty acid derivative biosynthetic process	2	8.25E-2	1	1
GO:0010243	response to organonitrogen compound	11	8.3E-2	1	1
GO:1901699	cellular response to nitrogen compound	8	8.35E-2	1	1
GO:0097485	neuron projection guidance	7	8.42E-2	1	1
GO:0007411	axon guidance	7	8.42E-2	1	1
GO:0006470	protein dephosphorylation	3	8.44E-2	1	1
GO:0048699	generation of neurons	16	8.56E-2	1	1
GO:0034220	ion transmembrane transport	9	8.56E-2	1	1
GO:0006939	smooth muscle contraction	2	8.56E-2	1	1
GO:0070252	actin-mediated cell contraction	2	8.56E-2	1	1
GO:0051279	regulation of release of sequestered calcium ion into cytosol	2	8.56E-2	1	1
GO:0002252	immune effector process	8	8.61E-2	1	1
GO:0010629	negative regulation of gene expression	14	8.62E-2	1	1
GO:0001933	negative regulation of protein phosphorylation	5	8.71E-2	1	1
GO:0003012	muscle system process	5	8.71E-2	1	1
GO:0043207	response to external biotic stimulus	10	8.8E-2	1	1
GO:0051707	response to other organism	10	8.8E-2	1	1
GO:0001503	ossification	5	8.83E-2	1	1
GO:0009987	cellular process	106	8.85E-2	1	1
GO:0045765	regulation of angiogenesis	4	8.96E-2	1	1
GO:0071901	negative regulation of protein serine/threonine kinase activity	3	9.05E-2	1	1
GO:0051651	maintenance of location in cell	3	9.05E-2	1	1
GO:0019752	carboxylic acid metabolic process	11	9.15E-2	1	1
GO:0009725	response to hormone	12	9.19E-2	1	1
GO:0042180	cellular ketone metabolic process	2	9.21E-2	1	1
GO:0006637	acyl-CoA metabolic process	2	9.21E-2	1	1
GO:0035383	thioester metabolic process	2	9.21E-2	1	1
GO:0031348	negative regulation of defense response	3	9.26E-2	1	1
GO:0030307	positive regulation of cell growth	3	9.26E-2	1	1
GO:0010975	regulation of neuron projection development	5	9.36E-2	1	1
GO:0051251	positive regulation of lymphocyte activation	5	9.36E-2	1	1
GO:0008152	metabolic process	82	9.36E-2	1	1
GO:0040012	regulation of locomotion	9	9.39E-2	1	1
GO:0051259	protein oligomerization	7	9.4E-2	1	1
GO:0006807	nitrogen compound metabolic process	57	9.42E-2	1	1
GO:0030258	lipid modification	3	9.47E-2	1	1
GO:0030838	positive regulation of actin filament polymerization	2	9.54E-2	1	1
GO:0009206	purine ribonucleoside triphosphate biosynthetic process	2	9.54E-2	1	1
GO:0002440	production of molecular mediator of immune response	2	9.54E-2	1	1
GO:0032024	positive regulation of insulin secretion	2	9.54E-2	1	1
GO:0051784	negative regulation of nuclear division	2	9.54E-2	1	1
GO:0019395	fatty acid oxidation	2	9.54E-2	1	1
GO:0007612	learning	3	9.68E-2	1	1
GO:0030334	regulation of cell migration	8	9.7E-2	1	1
GO:0061061	muscle structure development	7	9.71E-2	1	1
GO:0051056	regulation of small GTPase mediated signal transduction	7	9.82E-2	1	1
GO:0033036	macromolecule localization	22	9.86E-2	1	1
GO:0009145	purine nucleoside triphosphate biosynthetic process	2	9.87E-2	1	1
GO:0034440	lipid oxidation	2	9.87E-2	1	1
GO:0002244	hematopoietic progenitor cell differentiation	2	9.87E-2	1	1
GO:0002831	regulation of response to biotic stimulus	3	9.89E-2	1	1
GO:0007005	mitochondrion organization	5	9.89E-2	1	1
GO:0006644	phospholipid metabolic process	5	9.89E-2	1	1
GO:0051270	regulation of cellular component movement	9	9.91E-2	1	1
GO:0006636	unsaturated fatty acid biosynthetic process	2	1.02E-1	1	1
GO:0006626	protein targeting to mitochondrion	2	1.02E-1	1	1
GO:0019369	arachidonic acid metabolic process	2	1.02E-1	1	1
GO:0009890	negative regulation of biosynthetic process	15	1.04E-1	1	1
GO:0032868	response to insulin	5	1.04E-1	1	1
GO:0048709	oligodendrocyte differentiation	2	1.05E-1	1	1
GO:0002062	chondrocyte differentiation	2	1.05E-1	1	1
GO:0031334	positive regulation of protein complex assembly	3	1.05E-1	1	1
GO:0007188	adenylate cyclase-modulating G-protein coupled receptor signaling pathway	3	1.05E-1	1	1
GO:0043623	cellular protein complex assembly	5	1.06E-1	1	1
GO:0045937	positive regulation of phosphate metabolic process	12	1.07E-1	1	1
GO:0001558	regulation of cell growth	6	1.1E-1	1	1
GO:1903047	mitotic cell cycle process	10	1.1E-1	1	1
GO:0000278	mitotic cell cycle	11	1.1E-1	1	1
GO:0046822	regulation of nucleocytoplasmic transport	4	1.11E-1	1	1
GO:0016311	dephosphorylation	4	1.11E-1	1	1
GO:0009165	nucleotide biosynthetic process	4	1.11E-1	1	1
GO:0009607	response to biotic stimulus	10	1.12E-1	1	1
GO:0001649	osteoblast differentiation	3	1.12E-1	1	1
GO:0007193	adenylate cyclase-inhibiting G-protein coupled receptor signaling pathway	2	1.12E-1	1	1
GO:0072655	establishment of protein localization to mitochondrion	2	1.12E-1	1	1
GO:0050870	positive regulation of T cell activation	4	1.15E-1	1	1
GO:0045936	negative regulation of phosphate metabolic process	6	1.15E-1	1	1
GO:0000724	double-strand break repair via homologous recombination	2	1.16E-1	1	1
GO:2001022	positive regulation of response to DNA damage stimulus	2	1.16E-1	1	1
GO:0009201	ribonucleoside triphosphate biosynthetic process	2	1.16E-1	1	1
GO:0006282	regulation of DNA repair	2	1.16E-1	1	1
GO:0006650	glycerophospholipid metabolic process	4	1.16E-1	1	1
GO:0007283	spermatogenesis	7	1.17E-1	1	1
GO:0048232	male gamete generation	7	1.18E-1	1	1
GO:1901342	regulation of vasculature development	4	1.18E-1	1	1
GO:0010558	negative regulation of macromolecule biosynthetic process	14	1.19E-1	1	1
GO:0051054	positive regulation of DNA metabolic process	3	1.19E-1	1	1
GO:0006766	vitamin metabolic process	3	1.19E-1	1	1
GO:0000725	recombinational repair	2	1.19E-1	1	1
GO:0000186	activation of MAPKK activity	2	1.19E-1	1	1
GO:1901879	regulation of protein depolymerization	2	1.19E-1	1	1
GO:0034103	regulation of tissue remodeling	2	1.19E-1	1	1
GO:0070664	negative regulation of leukocyte proliferation	2	1.19E-1	1	1
GO:0048731	system development	38	1.19E-1	1	1
GO:0002696	positive regulation of leukocyte activation	5	1.2E-1	1	1
GO:0009152	purine ribonucleotide biosynthetic process	3	1.21E-1	1	1
GO:0010632	regulation of epithelial cell migration	3	1.21E-1	1	1
GO:0045454	cell redox homeostasis	2	1.23E-1	1	1
GO:0070585	protein localization to mitochondrion	2	1.23E-1	1	1
GO:1901698	response to nitrogen compound	11	1.23E-1	1	1
GO:2001020	regulation of response to DNA damage stimulus	3	1.24E-1	1	1
GO:0017038	protein import	3	1.24E-1	1	1
GO:0060284	regulation of cell development	9	1.24E-1	1	1
GO:0044283	small molecule biosynthetic process	6	1.25E-1	1	1
GO:0016050	vesicle organization	3	1.26E-1	1	1
GO:0002526	acute inflammatory response	2	1.26E-1	1	1
GO:0006164	purine nucleotide biosynthetic process	3	1.28E-1	1	1
GO:0021536	diencephalon development	3	1.31E-1	1	1
GO:0009967	positive regulation of signal transduction	14	1.32E-1	1	1
GO:0050867	positive regulation of cell activation	5	1.33E-1	1	1
GO:0007200	phospholipase C-activating G-protein coupled receptor signaling pathway	2	1.33E-1	1	1
GO:0006970	response to osmotic stress	2	1.33E-1	1	1
GO:0032273	positive regulation of protein polymerization	2	1.33E-1	1	1
GO:0030010	establishment of cell polarity	2	1.33E-1	1	1
GO:0006200	ATP catabolic process	5	1.36E-1	1	1
GO:0090132	epithelium migration	2	1.37E-1	1	1
GO:0043407	negative regulation of MAP kinase activity	2	1.37E-1	1	1
GO:0010631	epithelial cell migration	2	1.37E-1	1	1
GO:0031331	positive regulation of cellular catabolic process	3	1.38E-1	1	1
GO:0007015	actin filament organization	3	1.38E-1	1	1
GO:0010522	regulation of calcium ion transport into cytosol	2	1.41E-1	1	1
GO:0090277	positive regulation of peptide hormone secretion	2	1.41E-1	1	1
GO:0097305	response to alcohol	5	1.41E-1	1	1
GO:0042176	regulation of protein catabolic process	4	1.42E-1	1	1
GO:0032869	cellular response to insulin stimulus	4	1.42E-1	1	1
GO:0009169	purine ribonucleoside monophosphate catabolic process	5	1.42E-1	1	1
GO:0009158	ribonucleoside monophosphate catabolic process	5	1.42E-1	1	1
GO:0019932	second-messenger-mediated signaling	3	1.43E-1	1	1
GO:0009913	epidermal cell differentiation	3	1.43E-1	1	1
GO:0022613	ribonucleoprotein complex biogenesis	5	1.44E-1	1	1
GO:0030509	BMP signaling pathway	2	1.44E-1	1	1
GO:0051049	regulation of transport	17	1.46E-1	1	1
GO:0048610	cellular process involved in reproduction	7	1.46E-1	1	1
GO:0009125	nucleoside monophosphate catabolic process	5	1.47E-1	1	1
GO:0031175	neuron projection development	9	1.47E-1	1	1
GO:0022618	ribonucleoprotein complex assembly	3	1.48E-1	1	1
GO:0007399	nervous system development	22	1.48E-1	1	1
GO:0006412	translation	5	1.49E-1	1	1
GO:2000113	negative regulation of cellular macromolecule biosynthetic process	13	1.49E-1	1	1
GO:0042326	negative regulation of phosphorylation	5	1.5E-1	1	1
GO:0002793	positive regulation of peptide secretion	2	1.52E-1	1	1
GO:0009142	nucleoside triphosphate biosynthetic process	2	1.52E-1	1	1
GO:0051495	positive regulation of cytoskeleton organization	3	1.53E-1	1	1
GO:0031327	negative regulation of cellular biosynthetic process	14	1.53E-1	1	1
GO:0016482	cytoplasmic transport	9	1.53E-1	1	1
GO:0043244	regulation of protein complex disassembly	2	1.55E-1	1	1
GO:2001243	negative regulation of intrinsic apoptotic signaling pathway	2	1.55E-1	1	1
GO:0031214	biomineral tissue development	2	1.55E-1	1	1
GO:0017148	negative regulation of translation	2	1.55E-1	1	1
GO:0030162	regulation of proteolysis	7	1.55E-1	1	1
GO:0009260	ribonucleotide biosynthetic process	3	1.55E-1	1	1
GO:0010810	regulation of cell-substrate adhesion	3	1.55E-1	1	1
GO:0045664	regulation of neuron differentiation	6	1.57E-1	1	1
GO:0051223	regulation of protein transport	6	1.57E-1	1	1
GO:0010639	negative regulation of organelle organization	4	1.58E-1	1	1
GO:0016358	dendrite development	2	1.59E-1	1	1
GO:0090130	tissue migration	2	1.59E-1	1	1
GO:0001952	regulation of cell-matrix adhesion	2	1.59E-1	1	1
GO:0046390	ribose phosphate biosynthetic process	3	1.6E-1	1	1
GO:0050890	cognition	4	1.64E-1	1	1
GO:0050804	regulation of synaptic transmission	4	1.64E-1	1	1
GO:0016477	cell migration	9	1.65E-1	1	1
GO:0071826	ribonucleoprotein complex subunit organization	3	1.65E-1	1	1
GO:0002431	Fc receptor mediated stimulatory signaling pathway	3	1.65E-1	1	1
GO:0002433	immune response-regulating cell surface receptor signaling pathway involved in phagocytosis	3	1.65E-1	1	1
GO:0038096	Fc-gamma receptor signaling pathway involved in phagocytosis	3	1.65E-1	1	1
GO:0010976	positive regulation of neuron projection development	2	1.66E-1	1	1
GO:0034976	response to endoplasmic reticulum stress	3	1.68E-1	1	1
GO:0038094	Fc-gamma receptor signaling pathway	3	1.68E-1	1	1
GO:1901617	organic hydroxy compound biosynthetic process	3	1.68E-1	1	1
GO:0023056	positive regulation of signaling	14	1.68E-1	1	1
GO:0019953	sexual reproduction	9	1.69E-1	1	1
GO:0048145	regulation of fibroblast proliferation	2	1.7E-1	1	1
GO:2000021	regulation of ion homeostasis	3	1.71E-1	1	1
GO:0035966	response to topologically incorrect protein	3	1.71E-1	1	1
GO:0048666	neuron development	10	1.71E-1	1	1
GO:0019725	cellular homeostasis	8	1.73E-1	1	1
GO:0010647	positive regulation of cell communication	14	1.74E-1	1	1
GO:0006119	oxidative phosphorylation	2	1.74E-1	1	1
GO:0021782	glial cell development	2	1.74E-1	1	1
GO:0050673	epithelial cell proliferation	2	1.74E-1	1	1
GO:0050880	regulation of blood vessel size	2	1.74E-1	1	1
GO:0007187	G-protein coupled receptor signaling pathway, coupled to cyclic nucleotide second messenger	3	1.76E-1	1	1
GO:0035150	regulation of tube size	2	1.78E-1	1	1
GO:0006518	peptide metabolic process	2	1.78E-1	1	1
GO:0042306	regulation of protein import into nucleus	3	1.78E-1	1	1
GO:0032844	regulation of homeostatic process	5	1.8E-1	1	1
GO:0006897	endocytosis	7	1.8E-1	1	1
GO:0043170	macromolecule metabolic process	62	1.8E-1	1	1
GO:0043436	oxoacid metabolic process	11	1.81E-1	1	1
GO:0032680	regulation of tumor necrosis factor production	2	1.82E-1	1	1
GO:0007409	axonogenesis	7	1.83E-1	1	1
GO:0050688	regulation of defense response to virus	2	1.85E-1	1	1
GO:0018193	peptidyl-amino acid modification	8	1.86E-1	1	1
GO:0010769	regulation of cell morphogenesis involved in differentiation	4	1.87E-1	1	1
GO:0032870	cellular response to hormone stimulus	7	1.88E-1	1	1
GO:0010638	positive regulation of organelle organization	5	1.89E-1	1	1
GO:0045862	positive regulation of proteolysis	2	1.89E-1	1	1
GO:0051494	negative regulation of cytoskeleton organization	2	1.89E-1	1	1
GO:0001676	long-chain fatty acid metabolic process	2	1.89E-1	1	1
GO:0043506	regulation of JUN kinase activity	2	1.89E-1	1	1
GO:0031325	positive regulation of cellular metabolic process	25	1.89E-1	1	1
GO:0050794	regulation of cellular process	81	1.91E-1	1	1
GO:0007275	multicellular organismal development	42	1.92E-1	1	1
GO:0070661	leukocyte proliferation	2	1.93E-1	1	1
GO:0048513	organ development	28	1.94E-1	1	1
GO:0034614	cellular response to reactive oxygen species	2	1.97E-1	1	1
GO:0072006	nephron development	2	1.97E-1	1	1
GO:0007610	behavior	7	1.97E-1	1	1
GO:0051172	negative regulation of nitrogen compound metabolic process	13	1.99E-1	1	1
GO:0006082	organic acid metabolic process	11	1.99E-1	1	1
GO:0008286	insulin receptor signaling pathway	3	0.2	1	1
GO:0051924	regulation of calcium ion transport	3	0.2	1	1
GO:0007631	feeding behavior	2	2.01E-1	1	1
GO:0006732	coenzyme metabolic process	3	2.03E-1	1	1
GO:0009893	positive regulation of metabolic process	26	2.03E-1	1	1
GO:0070613	regulation of protein processing	7	2.03E-1	1	1
GO:0006690	icosanoid metabolic process	2	2.05E-1	1	1
GO:1901568	fatty acid derivative metabolic process	2	2.05E-1	1	1
GO:0045892	negative regulation of transcription, DNA-templated	11	2.06E-1	1	1
GO:0061564	axon development	7	2.06E-1	1	1
GO:0014706	striated muscle tissue development	4	2.06E-1	1	1
GO:0046394	carboxylic acid biosynthetic process	4	2.06E-1	1	1
GO:0016053	organic acid biosynthetic process	4	2.06E-1	1	1
GO:0046777	protein autophosphorylation	3	2.08E-1	1	1
GO:0016337	single organismal cell-cell adhesion	4	2.08E-1	1	1
GO:0009617	response to bacterium	6	2.09E-1	1	1
GO:0008217	regulation of blood pressure	3	2.11E-1	1	1
GO:0000122	negative regulation of transcription from RNA polymerase II promoter	8	2.11E-1	1	1
GO:0051099	positive regulation of binding	2	2.12E-1	1	1
GO:0007286	spermatid development	2	2.12E-1	1	1
GO:0007155	cell adhesion	10	2.13E-1	1	1
GO:0032989	cellular component morphogenesis	11	2.13E-1	1	1
GO:0022610	biological adhesion	10	2.15E-1	1	1
GO:0010927	cellular component assembly involved in morphogenesis	3	2.19E-1	1	1
GO:0007584	response to nutrient	3	2.19E-1	1	1
GO:0002237	response to molecule of bacterial origin	4	2.22E-1	1	1
GO:0060537	muscle tissue development	4	2.24E-1	1	1
GO:0006767	water-soluble vitamin metabolic process	2	2.24E-1	1	1
GO:0002274	myeloid leukocyte activation	2	2.24E-1	1	1
GO:1902679	negative regulation of RNA biosynthetic process	11	2.26E-1	1	1
GO:0051674	localization of cell	9	2.26E-1	1	1
GO:0097193	intrinsic apoptotic signaling pathway	3	2.27E-1	1	1
GO:0050795	regulation of behavior	3	2.27E-1	1	1
GO:0048870	cell motility	9	2.28E-1	1	1
GO:0046824	positive regulation of nucleocytoplasmic transport	2	2.28E-1	1	1
GO:0010594	regulation of endothelial cell migration	2	2.28E-1	1	1
GO:0071248	cellular response to metal ion	2	2.28E-1	1	1
GO:0048515	spermatid differentiation	2	2.28E-1	1	1
GO:0050821	protein stabilization	2	2.28E-1	1	1
GO:0051249	regulation of lymphocyte activation	5	2.28E-1	1	1
GO:0051260	protein homooligomerization	4	2.29E-1	1	1
GO:0042254	ribosome biogenesis	3	2.3E-1	1	1
GO:0002262	myeloid cell homeostasis	2	2.32E-1	1	1
GO:0048812	neuron projection morphogenesis	7	2.34E-1	1	1
GO:0007276	gamete generation	7	2.34E-1	1	1
GO:0050863	regulation of T cell activation	4	2.35E-1	1	1
GO:0006892	post-Golgi vesicle-mediated transport	2	2.36E-1	1	1
GO:0010954	positive regulation of protein processing	2	2.36E-1	1	1
GO:0051262	protein tetramerization	2	2.36E-1	1	1
GO:0044260	cellular macromolecule metabolic process	55	2.36E-1	1	1
GO:0032102	negative regulation of response to external stimulus	3	2.39E-1	1	1
GO:0046887	positive regulation of hormone secretion	2	2.4E-1	1	1
GO:0042633	hair cycle	2	2.4E-1	1	1
GO:0033559	unsaturated fatty acid metabolic process	2	2.4E-1	1	1
GO:0042303	molting cycle	2	2.4E-1	1	1
GO:0050864	regulation of B cell activation	2	2.4E-1	1	1
GO:0030182	neuron differentiation	11	2.4E-1	1	1
GO:0010565	regulation of cellular ketone metabolic process	3	2.41E-1	1	1
GO:0006874	cellular calcium ion homeostasis	4	2.42E-1	1	1
GO:0009894	regulation of catabolic process	10	2.43E-1	1	1
GO:1902600	hydrogen ion transmembrane transport	2	2.44E-1	1	1
GO:1903035	negative regulation of response to wounding	2	2.44E-1	1	1
GO:0007338	single fertilization	2	2.44E-1	1	1
GO:0045927	positive regulation of growth	3	2.44E-1	1	1
GO:0050796	regulation of insulin secretion	3	2.44E-1	1	1
GO:1901293	nucleoside phosphate biosynthetic process	3	2.44E-1	1	1
GO:0007229	integrin-mediated signaling pathway	2	2.48E-1	1	1
GO:0007517	muscle organ development	4	2.49E-1	1	1
GO:0098602	single organism cell adhesion	4	2.49E-1	1	1
GO:0030031	cell projection assembly	3	2.5E-1	1	1
GO:0031329	regulation of cellular catabolic process	9	2.51E-1	1	1
GO:0042542	response to hydrogen peroxide	2	2.51E-1	1	1
GO:0031345	negative regulation of cell projection organization	2	2.51E-1	1	1
GO:0000910	cytokinesis	2	2.51E-1	1	1
GO:0090305	nucleic acid phosphodiester bond hydrolysis	3	2.53E-1	1	1
GO:0015850	organic hydroxy compound transport	2	2.55E-1	1	1
GO:0003018	vascular process in circulatory system	2	2.55E-1	1	1
GO:0032355	response to estradiol	2	2.55E-1	1	1
GO:0044703	multi-organism reproductive process	10	2.56E-1	1	1
GO:0070663	regulation of leukocyte proliferation	3	2.58E-1	1	1
GO:0050768	negative regulation of neurogenesis	2	2.59E-1	1	1
GO:0009896	positive regulation of catabolic process	3	2.61E-1	1	1
GO:0071241	cellular response to inorganic substance	2	2.63E-1	1	1
GO:0072503	cellular divalent inorganic cation homeostasis	4	2.65E-1	1	1
GO:0055074	calcium ion homeostasis	4	2.65E-1	1	1
GO:0051253	negative regulation of RNA metabolic process	11	2.66E-1	1	1
GO:0006875	cellular metal ion homeostasis	5	2.66E-1	1	1
GO:0050730	regulation of peptidyl-tyrosine phosphorylation	3	2.67E-1	1	1
GO:0032388	positive regulation of intracellular transport	3	2.67E-1	1	1
GO:0044724	single-organism carbohydrate catabolic process	2	2.67E-1	1	1
GO:0050680	negative regulation of epithelial cell proliferation	2	2.67E-1	1	1
GO:0045934	negative regulation of nucleobase-containing compound metabolic process	12	2.7E-1	1	1
GO:0046165	alcohol biosynthetic process	2	2.71E-1	1	1
GO:0015992	proton transport	2	2.71E-1	1	1
GO:0018279	protein N-linked glycosylation via asparagine	2	2.71E-1	1	1
GO:0070925	organelle assembly	4	2.72E-1	1	1
GO:0045732	positive regulation of protein catabolic process	2	2.75E-1	1	1
GO:0018196	peptidyl-asparagine modification	2	2.75E-1	1	1
GO:0031346	positive regulation of cell projection organization	3	2.76E-1	1	1
GO:0010951	negative regulation of endopeptidase activity	3	2.76E-1	1	1
GO:0007611	learning or memory	3	2.79E-1	1	1
GO:0046942	carboxylic acid transport	3	2.79E-1	1	1
GO:0015849	organic acid transport	3	2.79E-1	1	1
GO:0006818	hydrogen transport	2	2.79E-1	1	1
GO:0050770	regulation of axonogenesis	2	2.79E-1	1	1
GO:0006790	sulfur compound metabolic process	4	2.79E-1	1	1
GO:0048167	regulation of synaptic plasticity	2	2.83E-1	1	1
GO:0006914	autophagy	2	2.83E-1	1	1
GO:0050767	regulation of neurogenesis	6	2.85E-1	1	1
GO:0006956	complement activation	2	2.87E-1	1	1
GO:0090276	regulation of peptide hormone secretion	3	2.87E-1	1	1
GO:0006820	anion transport	5	2.88E-1	1	1
GO:0050793	regulation of developmental process	18	2.9E-1	1	1
GO:0007160	cell-matrix adhesion	2	2.91E-1	1	1
GO:0001505	regulation of neurotransmitter levels	2	2.91E-1	1	1
GO:0006633	fatty acid biosynthetic process	2	2.91E-1	1	1
GO:0055082	cellular chemical homeostasis	6	2.92E-1	1	1
GO:0007163	establishment or maintenance of cell polarity	2	2.95E-1	1	1
GO:0018108	peptidyl-tyrosine phosphorylation	2	2.95E-1	1	1
GO:0018212	peptidyl-tyrosine modification	2	2.95E-1	1	1
GO:1901654	response to ketone	2	2.95E-1	1	1
GO:0016052	carbohydrate catabolic process	2	2.95E-1	1	1
GO:0061448	connective tissue development	3	2.96E-1	1	1
GO:0072507	divalent inorganic cation homeostasis	4	2.98E-1	1	1
GO:0006487	protein N-linked glycosylation	2	2.99E-1	1	1
GO:0032526	response to retinoic acid	2	2.99E-1	1	1
GO:0010466	negative regulation of peptidase activity	3	2.99E-1	1	1
GO:0010720	positive regulation of cell development	3	2.99E-1	1	1
GO:0008015	blood circulation	4	3.01E-1	1	1
GO:0042127	regulation of cell proliferation	15	3.01E-1	1	1
GO:0002791	regulation of peptide secretion	3	3.02E-1	1	1
GO:0009895	negative regulation of catabolic process	2	3.03E-1	1	1
GO:2000026	regulation of multicellular organismal development	14	3.03E-1	1	1
GO:0003013	circulatory system process	4	3.05E-1	1	1
GO:0006576	cellular biogenic amine metabolic process	2	3.06E-1	1	1
GO:0044106	cellular amine metabolic process	2	3.06E-1	1	1
GO:0090087	regulation of peptide transport	3	3.07E-1	1	1
GO:0001101	response to acid	4	3.1E-1	1	1
GO:0006954	inflammatory response	6	9.22E-1	1	1
GO:0002694	regulation of leukocyte activation	5	3.13E-1	1	1
GO:0006260	DNA replication	3	3.13E-1	1	1
GO:0043269	regulation of ion transport	6	3.14E-1	1	1
GO:0045471	response to ethanol	2	3.14E-1	1	1
GO:0006302	double-strand break repair	2	3.14E-1	1	1
GO:1901214	regulation of neuron death	3	3.16E-1	1	1
GO:0030003	cellular cation homeostasis	5	3.19E-1	1	1
GO:0006836	neurotransmitter transport	2	3.22E-1	1	1
GO:0043409	negative regulation of MAPK cascade	2	3.22E-1	1	1
GO:0050920	regulation of chemotaxis	2	3.26E-1	1	1
GO:0060326	cell chemotaxis	2	3.26E-1	1	1
GO:0050808	synapse organization	2	3.26E-1	1	1
GO:0042594	response to starvation	2	3.3E-1	1	1
GO:0007519	skeletal muscle tissue development	2	3.3E-1	1	1
GO:2001242	regulation of intrinsic apoptotic signaling pathway	2	3.3E-1	1	1
GO:0002443	leukocyte mediated immunity	3	3.34E-1	1	1
GO:1902105	regulation of leukocyte differentiation	3	3.34E-1	1	1
GO:0006364	rRNA processing	2	3.34E-1	1	1
GO:0010604	positive regulation of macromolecule metabolic process	22	3.36E-1	1	1
GO:0010256	endomembrane system organization	4	3.37E-1	1	1
GO:0071478	cellular response to radiation	2	3.38E-1	1	1
GO:0009308	amine metabolic process	2	3.41E-1	1	1
GO:0045619	regulation of lymphocyte differentiation	2	3.41E-1	1	1
GO:1901137	carbohydrate derivative biosynthetic process	6	3.44E-1	1	1
GO:0006873	cellular ion homeostasis	5	3.46E-1	1	1
GO:0009167	purine ribonucleoside monophosphate metabolic process	5	3.46E-1	1	1
GO:0045595	regulation of cell differentiation	13	3.47E-1	1	1
GO:0006909	phagocytosis	3	3.48E-1	1	1
GO:1902532	negative regulation of intracellular signal transduction	4	3.49E-1	1	1
GO:0033993	response to lipid	8	3.49E-1	1	1
GO:0040008	regulation of growth	7	3.51E-1	1	1
GO:0002683	negative regulation of immune system process	3	3.57E-1	1	1
GO:0010001	glial cell differentiation	2	3.57E-1	1	1
GO:0016072	rRNA metabolic process	2	3.57E-1	1	1
GO:0060538	skeletal muscle organ development	2	3.57E-1	1	1
GO:0001667	ameboidal cell migration	2	3.61E-1	1	1
GO:0000902	cell morphogenesis	9	3.62E-1	1	1
GO:0055065	metal ion homeostasis	5	3.63E-1	1	1
GO:0048738	cardiac muscle tissue development	2	3.64E-1	1	1
GO:2001235	positive regulation of apoptotic signaling pathway	2	3.64E-1	1	1
GO:0052548	regulation of endopeptidase activity	4	3.65E-1	1	1
GO:0043900	regulation of multi-organism process	4	3.68E-1	1	1
GO:0090316	positive regulation of intracellular protein transport	2	3.68E-1	1	1
GO:0043524	negative regulation of neuron apoptotic process	2	3.68E-1	1	1
GO:0048667	cell morphogenesis involved in neuron differentiation	6	3.69E-1	1	1
GO:0051960	regulation of nervous system development	6	3.7E-1	1	1
GO:0072376	protein activation cascade	2	3.72E-1	1	1
GO:0009161	ribonucleoside monophosphate metabolic process	5	3.73E-1	1	1
GO:0000003	reproduction	13	3.74E-1	1	1
GO:0006357	regulation of transcription from RNA polymerase II promoter	15	3.75E-1	1	1
GO:0033500	carbohydrate homeostasis	2	3.76E-1	1	1
GO:0042593	glucose homeostasis	2	3.76E-1	1	1
GO:0048878	chemical homeostasis	8	3.76E-1	1	1
GO:0043603	cellular amide metabolic process	2	3.83E-1	1	1
GO:0009566	fertilization	2	3.83E-1	1	1
GO:0031647	regulation of protein stability	2	3.83E-1	1	1
GO:0042493	response to drug	5	3.84E-1	1	1
GO:0010959	regulation of metal ion transport	3	3.85E-1	1	1
GO:0007050	cell cycle arrest	2	3.87E-1	1	1
GO:0031668	cellular response to extracellular stimulus	2	3.87E-1	1	1
GO:0009123	nucleoside monophosphate metabolic process	5	3.88E-1	1	1
GO:0032787	monocarboxylic acid metabolic process	5	3.88E-1	1	1
GO:0006986	response to unfolded protein	2	3.91E-1	1	1
GO:0051783	regulation of nuclear division	2	3.91E-1	1	1
GO:0046883	regulation of hormone secretion	3	3.94E-1	1	1
GO:0052547	regulation of peptidase activity	4	3.97E-1	1	1
GO:0050727	regulation of inflammatory response	3	3.97E-1	1	1
GO:0051384	response to glucocorticoid	2	3.98E-1	1	1
GO:0014070	response to organic cyclic compound	8	0.4	1	1
GO:0044282	small molecule catabolic process	3	4.03E-1	1	1
GO:0032496	response to lipopolysaccharide	3	4.03E-1	1	1
GO:0006366	transcription from RNA polymerase II promoter	7	4.05E-1	1	1
GO:0050769	positive regulation of neurogenesis	2	4.06E-1	1	1
GO:0006898	receptor-mediated endocytosis	2	4.1E-1	1	1
GO:0050954	sensory perception of mechanical stimulus	2	4.1E-1	1	1
GO:0051046	regulation of secretion	6	4.1E-1	1	1
GO:0051173	positive regulation of nitrogen compound metabolic process	14	4.12E-1	1	1
GO:1901215	negative regulation of neuron death	2	4.13E-1	1	1
GO:0048858	cell projection morphogenesis	7	4.21E-1	1	1
GO:0006520	cellular amino acid metabolic process	4	4.23E-1	1	1
GO:0042063	gliogenesis	2	4.24E-1	1	1
GO:0046328	regulation of JNK cascade	2	4.24E-1	1	1
GO:0006812	cation transport	7	4.26E-1	1	1
GO:0007204	positive regulation of cytosolic calcium ion concentration	2	4.28E-1	1	1
GO:0065007	biological regulation	81	4.31E-1	1	1
GO:0044255	cellular lipid metabolic process	8	4.31E-1	1	1
GO:0009615	response to virus	3	4.31E-1	1	1
GO:0060828	regulation of canonical Wnt signaling pathway	2	4.31E-1	1	1
GO:0031960	response to corticosteroid	2	4.35E-1	1	1
GO:0055080	cation homeostasis	5	4.36E-1	1	1
GO:0051216	cartilage development	2	4.39E-1	1	1
GO:0070372	regulation of ERK1 and ERK2 cascade	2	4.42E-1	1	1
GO:0051048	negative regulation of secretion	2	4.42E-1	1	1
GO:0048017	inositol lipid-mediated signaling	2	4.42E-1	1	1
GO:0048015	phosphatidylinositol-mediated signaling	2	4.42E-1	1	1
GO:0032990	cell part morphogenesis	7	4.48E-1	1	1
GO:0006631	fatty acid metabolic process	3	4.5E-1	1	1
GO:0045786	negative regulation of cell cycle	3	4.53E-1	1	1
GO:0044708	single-organism behavior	4	4.6E-1	1	1
GO:0030900	forebrain development	4	4.63E-1	1	1
GO:0044057	regulation of system process	4	4.63E-1	1	1
GO:0045216	cell-cell junction organization	2	4.64E-1	1	1
GO:0072330	monocarboxylic acid biosynthetic process	2	4.67E-1	1	1
GO:0051052	regulation of DNA metabolic process	3	4.72E-1	1	1
GO:0030308	negative regulation of cell growth	2	4.74E-1	1	1
GO:0030278	regulation of ossification	2	4.88E-1	1	1
GO:0044702	single organism reproductive process	10	4.91E-1	1	1
GO:0048609	multicellular organismal reproductive process	7	4.91E-1	1	1
GO:0043627	response to estrogen	2	4.91E-1	1	1
GO:0007281	germ cell development	2	4.95E-1	1	1
GO:0032872	regulation of stress-activated MAPK cascade	2	4.95E-1	1	1
GO:0006805	xenobiotic metabolic process	2	4.98E-1	1	1
GO:0070302	regulation of stress-activated protein kinase signaling cascade	2	4.98E-1	1	1
GO:0051480	cytosolic calcium ion homeostasis	2	4.98E-1	1	1
GO:0048872	homeostasis of number of cells	2	4.98E-1	1	1
GO:0046395	carboxylic acid catabolic process	2	4.98E-1	1	1
GO:0016054	organic acid catabolic process	2	4.98E-1	1	1
GO:0050789	regulation of biological process	77	4.99E-1	1	1
GO:0071466	cellular response to xenobiotic stimulus	2	5.01E-1	1	1
GO:0006575	cellular modified amino acid metabolic process	2	5.05E-1	1	1
GO:0007417	central nervous system development	8	5.07E-1	1	1
GO:0050670	regulation of lymphocyte proliferation	2	5.08E-1	1	1
GO:0009410	response to xenobiotic stimulus	2	5.08E-1	1	1
GO:0016570	histone modification	3	5.1E-1	1	1
GO:0090304	nucleic acid metabolic process	35	5.1E-1	1	1
GO:0050801	ion homeostasis	5	5.13E-1	1	1
GO:0032504	multicellular organism reproduction	7	5.14E-1	1	1
GO:0032944	regulation of mononuclear cell proliferation	2	5.15E-1	1	1
GO:0002449	lymphocyte mediated immunity	2	5.15E-1	1	1
GO:0016569	covalent chromatin modification	3	5.15E-1	1	1
GO:0022414	reproductive process	11	5.15E-1	1	1
GO:0046034	ATP metabolic process	4	5.15E-1	1	1
GO:0045597	positive regulation of cell differentiation	6	5.16E-1	1	1
GO:0048545	response to steroid hormone	4	5.22E-1	1	1
GO:0001525	angiogenesis	3	5.25E-1	1	1
GO:0006310	DNA recombination	2	5.31E-1	1	1
GO:0043523	regulation of neuron apoptotic process	2	5.31E-1	1	1
GO:0015711	organic anion transport	3	5.33E-1	1	1
GO:0000904	cell morphogenesis involved in differentiation	6	5.37E-1	1	1
GO:0007420	brain development	6	5.39E-1	1	1
GO:1901566	organonitrogen compound biosynthetic process	5	5.41E-1	1	1
GO:0051050	positive regulation of transport	6	5.48E-1	1	1
GO:0043281	regulation of cysteine-type endopeptidase activity involved in apoptotic process	2	5.53E-1	1	1
GO:0045944	positive regulation of transcription from RNA polymerase II promoter	8	5.56E-1	1	1
GO:0034660	ncRNA metabolic process	3	5.58E-1	1	1
GO:0048193	Golgi vesicle transport	2	5.59E-1	1	1
GO:0051093	negative regulation of developmental process	6	5.6E-1	1	1
GO:0006816	calcium ion transport	2	5.68E-1	1	1
GO:0071705	nitrogen compound transport	4	5.71E-1	1	1
GO:0006629	lipid metabolic process	9	5.71E-1	1	1
GO:0021700	developmental maturation	2	5.71E-1	1	1
GO:0051345	positive regulation of hydrolase activity	7	5.75E-1	1	1
GO:0000280	nuclear division	4	5.78E-1	1	1
GO:2000116	regulation of cysteine-type endopeptidase activity	2	5.8E-1	1	1
GO:0071396	cellular response to lipid	3	5.82E-1	1	1
GO:0098660	inorganic ion transmembrane transport	4	5.84E-1	1	1
GO:0001568	blood vessel development	4	5.9E-1	1	1
GO:0006959	humoral immune response	2	5.92E-1	1	1
GO:0051336	regulation of hydrolase activity	10	5.94E-1	1	1
GO:0030111	regulation of Wnt signaling pathway	2	5.95E-1	1	1
GO:0008284	positive regulation of cell proliferation	7	5.96E-1	1	1
GO:0042110	T cell activation	2	5.98E-1	1	1
GO:0071496	cellular response to external stimulus	2	6.04E-1	1	1
GO:0000398	mRNA splicing, via spliceosome	2	6.04E-1	1	1
GO:0022412	cellular process involved in reproduction in multicellular organism	2	6.09E-1	1	1
GO:0051346	negative regulation of hydrolase activity	3	6.13E-1	1	1
GO:0045935	positive regulation of nucleobase-containing compound metabolic process	12	6.15E-1	1	1
GO:0051098	regulation of binding	2	6.15E-1	1	1
GO:0000375	RNA splicing, via transesterification reactions	2	6.15E-1	1	1
GO:0098542	defense response to other organism	3	6.2E-1	1	1
GO:0048285	organelle fission	4	6.2E-1	1	1
GO:0070838	divalent metal ion transport	2	6.21E-1	1	1
GO:0010628	positive regulation of gene expression	11	6.23E-1	1	1
GO:0001944	vasculature development	4	6.32E-1	1	1
GO:0072511	divalent inorganic cation transport	2	6.32E-1	1	1
GO:0006486	protein glycosylation	2	6.37E-1	1	1
GO:0043413	macromolecule glycosylation	2	6.37E-1	1	1
GO:0001822	kidney development	2	6.4E-1	1	1
GO:0048646	anatomical structure formation involved in morphogenesis	7	6.4E-1	1	1
GO:0060255	regulation of macromolecule metabolic process	41	6.42E-1	1	1
GO:0002250	adaptive immune response	2	6.42E-1	1	1
GO:0010608	posttranscriptional regulation of gene expression	4	6.43E-1	1	1
GO:0033121	regulation of purine nucleotide catabolic process	4	6.43E-1	1	1
GO:0009991	response to extracellular stimulus	3	6.44E-1	1	1
GO:0030811	regulation of nucleotide catabolic process	4	6.45E-1	1	1
GO:0045926	negative regulation of growth	2	6.45E-1	1	1
GO:0051222	positive regulation of protein transport	2	6.5E-1	1	1
GO:0009118	regulation of nucleoside metabolic process	4	6.5E-1	1	1
GO:0016568	chromatin modification	4	6.58E-1	1	1
GO:0070085	glycosylation	2	6.58E-1	1	1
GO:0034470	ncRNA processing	2	6.58E-1	1	1
GO:0048514	blood vessel morphogenesis	3	6.63E-1	1	1
GO:0008202	steroid metabolic process	2	6.65E-1	1	1
GO:0051302	regulation of cell division	2	6.65E-1	1	1
GO:1900542	regulation of purine nucleotide metabolic process	5	6.66E-1	1	1
GO:0006140	regulation of nucleotide metabolic process	5	6.69E-1	1	1
GO:0071214	cellular response to abiotic stimulus	2	6.7E-1	1	1
GO:0072001	renal system development	2	6.7E-1	1	1
GO:0007268	synaptic transmission	5	6.85E-1	1	1
GO:0098662	inorganic cation transmembrane transport	3	6.95E-1	1	1
GO:0050678	regulation of epithelial cell proliferation	2	6.97E-1	1	1
GO:0072358	cardiovascular system development	6	7.02E-1	1	1
GO:0072359	circulatory system development	6	7.02E-1	1	1
GO:0045321	leukocyte activation	3	7.04E-1	1	1
GO:0051171	regulation of nitrogen compound metabolic process	34	7.06E-1	1	1
GO:0048729	tissue morphogenesis	4	7.06E-1	1	1
GO:0030198	extracellular matrix organization	3	7.08E-1	1	1
GO:0043062	extracellular structure organization	3	7.1E-1	1	1
GO:0046578	regulation of Ras protein signal transduction	3	7.13E-1	1	1
GO:0051640	organelle localization	2	7.15E-1	1	1
GO:0098655	cation transmembrane transport	3	7.17E-1	1	1
GO:0043547	positive regulation of GTPase activity	3	7.19E-1	1	1
GO:0045596	negative regulation of cell differentiation	4	7.21E-1	1	1
GO:0032320	positive regulation of Ras GTPase activity	2	7.3E-1	1	1
GO:0009101	glycoprotein biosynthetic process	2	7.36E-1	1	1
GO:0001701	in utero embryonic development	3	7.37E-1	1	1
GO:0030335	positive regulation of cell migration	2	7.44E-1	1	1
GO:0060627	regulation of vesicle-mediated transport	2	7.44E-1	1	1
GO:0001655	urogenital system development	2	7.46E-1	1	1
GO:0051047	positive regulation of secretion	2	7.48E-1	1	1
GO:0045893	positive regulation of transcription, DNA-templated	9	7.5E-1	1	1
GO:0080090	regulation of primary metabolic process	42	7.55E-1	1	1
GO:2000147	positive regulation of cell motility	2	7.58E-1	1	1
GO:0019222	regulation of metabolic process	46	7.63E-1	1	1
GO:0051272	positive regulation of cellular component movement	2	7.63E-1	1	1
GO:0033124	regulation of GTP catabolic process	3	7.66E-1	1	1
GO:0043087	regulation of GTPase activity	3	7.68E-1	1	1
GO:0010468	regulation of gene expression	32	7.74E-1	1	1
GO:0003008	system process	13	7.8E-1	1	1
GO:1901615	organic hydroxy compound metabolic process	3	7.83E-1	1	1
GO:1902680	positive regulation of RNA biosynthetic process	9	7.86E-1	1	1
GO:0040017	positive regulation of locomotion	2	7.87E-1	1	1
GO:0071407	cellular response to organic cyclic compound	2	7.88E-1	1	1
GO:1901576	organic substance biosynthetic process	34	7.92E-1	1	1
GO:0046649	lymphocyte activation	2	7.98E-1	1	1
GO:0051254	positive regulation of RNA metabolic process	9	0.8	1	1
GO:0015672	monovalent inorganic cation transport	2	0.8	1	1
GO:0007267	cell-cell signaling	7	8.02E-1	1	1
GO:0003006	developmental process involved in reproduction	4	8.04E-1	1	1
GO:0009100	glycoprotein metabolic process	2	8.06E-1	1	1
GO:0031323	regulation of cellular metabolic process	41	8.08E-1	1	1
GO:0031667	response to nutrient levels	2	8.08E-1	1	1
GO:0009416	response to light stimulus	2	8.13E-1	1	1
GO:0006066	alcohol metabolic process	2	8.26E-1	1	1
GO:0019219	regulation of nucleobase-containing compound metabolic process	31	8.28E-1	1	1
GO:0008380	RNA splicing	2	8.31E-1	1	1
GO:0006355	regulation of transcription, DNA-templated	24	8.49E-1	1	1
GO:2001141	regulation of RNA biosynthetic process	24	8.57E-1	1	1
GO:0009653	anatomical structure morphogenesis	14	8.58E-1	1	1
GO:0009058	biosynthetic process	33	8.63E-1	1	1
GO:0030001	metal ion transport	3	8.66E-1	1	1
GO:0031328	positive regulation of cellular biosynthetic process	10	8.7E-1	1	1
GO:0006396	RNA processing	4	8.75E-1	1	1
GO:0009891	positive regulation of biosynthetic process	10	8.8E-1	1	1
GO:0010557	positive regulation of macromolecule biosynthetic process	9	8.85E-1	1	1
GO:0051252	regulation of RNA metabolic process	24	8.87E-1	1	1
GO:0002009	morphogenesis of an epithelium	2	8.87E-1	1	1
GO:0051094	positive regulation of developmental process	5	8.87E-1	1	1
GO:0010556	regulation of macromolecule biosynthetic process	26	8.98E-1	1	1
GO:0044249	cellular biosynthetic process	31	8.98E-1	1	1
GO:0007507	heart development	2	9.05E-1	1	1
GO:2000112	regulation of cellular macromolecule biosynthetic process	25	9.09E-1	1	1
GO:0048608	reproductive structure development	2	9.13E-1	1	1
GO:0007017	microtubule-based process	2	9.14E-1	1	1
GO:0061458	reproductive system development	2	9.14E-1	1	1
GO:0009889	regulation of biosynthetic process	27	9.16E-1	1	1
GO:0001501	skeletal system development	2	9.16E-1	1	1
GO:0006397	mRNA processing	2	9.17E-1	1	1
GO:0030097	hemopoiesis	2	9.2E-1	1	1
GO:0031326	regulation of cellular biosynthetic process	26	9.34E-1	1	1
GO:0043009	chordate embryonic development	3	9.38E-1	1	1
GO:0009792	embryo development ending in birth or egg hatching	3	9.41E-1	1	1
GO:0048534	hematopoietic or lymphoid organ development	2	9.43E-1	1	1
GO:0007186	G-protein coupled receptor signaling pathway	6	9.45E-1	1	1
GO:0016070	RNA metabolic process	23	9.52E-1	1	1
GO:0002520	immune system development	2	9.54E-1	1	1
GO:0006468	protein phosphorylation	2	9.56E-1	1	1
GO:0048598	embryonic morphogenesis	2	9.62E-1	1	1
GO:0034654	nucleobase-containing compound biosynthetic process	19	9.67E-1	1	1
GO:1901362	organic cyclic compound biosynthetic process	20	9.72E-1	1	1
GO:0050877	neurological system process	6	9.73E-1	1	1
GO:0018130	heterocycle biosynthetic process	19	9.74E-1	1	1
GO:0019438	aromatic compound biosynthetic process	19	9.74E-1	1	1
GO:0008150	biological_process	79	9.76E-1	1	1
GO:0044271	cellular nitrogen compound biosynthetic process	19	9.79E-1	1	1
GO:0009887	organ morphogenesis	3	9.82E-1	1	1
GO:0009790	embryo development	4	9.83E-1	1	1
GO:0010467	gene expression	22	9.88E-1	1	1
GO:0009059	macromolecule biosynthetic process	21	9.88E-1	1	1
GO:0034645	cellular macromolecule biosynthetic process	20	9.92E-1	1	1
GO:0051606	detection of stimulus	2	9.92E-1	1	1
GO:0032774	RNA biosynthetic process	15	9.92E-1	1	1
GO:0007600	sensory perception	2	9.99E-1	1	1
GO:0006351	transcription, DNA-templated	12	9.99E-1	1	1
GO:0035585	calcium-mediated signaling using extracellular calcium source	1	1	1	1
GO:0035584	calcium-mediated signaling using intracellular calcium source	1	1	1	1
GO:0009306	protein secretion	1	1	1	1
GO:1903076	regulation of protein localization to plasma membrane	1	1	1	1
GO:0048644	muscle organ morphogenesis	1	1	1	1
GO:1903073	negative regulation of death-inducing signaling complex assembly	1	1	1	1
GO:1902548	negative regulation of cellular response to vascular endothelial growth factor stimulus	1	1	1	1
GO:1902547	regulation of cellular response to vascular endothelial growth factor stimulus	1	1	1	1
GO:0045761	regulation of adenylate cyclase activity	1	1	1	1
GO:0003229	ventricular cardiac muscle tissue development	1	1	1	1
GO:0072102	glomerulus morphogenesis	1	1	1	1
GO:0002523	leukocyte migration involved in inflammatory response	1	1	1	1
GO:0072109	glomerular mesangium development	1	1	1	1
GO:0048641	regulation of skeletal muscle tissue development	1	1	1	1
GO:0048634	regulation of muscle organ development	1	1	1	1
GO:0048639	positive regulation of developmental growth	1	1	1	1
GO:0048638	regulation of developmental growth	1	1	1	1
GO:0030800	negative regulation of cyclic nucleotide metabolic process	1	1	1	1
GO:0030802	regulation of cyclic nucleotide biosynthetic process	1	1	1	1
GO:0030803	negative regulation of cyclic nucleotide biosynthetic process	1	1	1	1
GO:0003231	cardiac ventricle development	1	1	1	1
GO:0022010	central nervous system myelination	1	1	1	1
GO:0030818	negative regulation of cAMP biosynthetic process	1	1	1	1
GO:0007194	negative regulation of adenylate cyclase activity	1	1	1	1
GO:0030817	regulation of cAMP biosynthetic process	1	1	1	1
GO:0000041	transition metal ion transport	1	1	1	1
GO:0030815	negative regulation of cAMP metabolic process	1	1	1	1
GO:0030814	regulation of cAMP metabolic process	1	1	1	1
GO:0002504	antigen processing and presentation of peptide or polysaccharide antigen via MHC class II	1	1	1	1
GO:1903046	meiotic cell cycle process	1	1	1	1
GO:0048660	regulation of smooth muscle cell proliferation	1	1	1	1
GO:0048661	positive regulation of smooth muscle cell proliferation	1	1	1	1
GO:0003254	regulation of membrane depolarization	1	1	1	1
GO:0042541	hemoglobin biosynthetic process	1	1	1	1
GO:0006405	RNA export from nucleus	1	1	1	1
GO:0006407	rRNA export from nucleus	1	1	1	1
GO:0070373	negative regulation of ERK1 and ERK2 cascade	1	1	1	1
GO:2000480	negative regulation of cAMP-dependent protein kinase activity	1	1	1	1
GO:0006403	RNA localization	1	1	1	1
GO:2000479	regulation of cAMP-dependent protein kinase activity	1	1	1	1
GO:0051081	nuclear envelope disassembly	1	1	1	1
GO:2000473	positive regulation of hematopoietic stem cell migration	1	1	1	1
GO:0045773	positive regulation of axon extension	1	1	1	1
GO:0000079	regulation of cyclin-dependent protein serine/threonine kinase activity	1	1	1	1
GO:0045777	positive regulation of blood pressure	1	1	1	1
GO:0045779	negative regulation of bone resorption	1	1	1	1
GO:0030858	positive regulation of epithelial cell differentiation	1	1	1	1
GO:0030856	regulation of epithelial cell differentiation	1	1	1	1
GO:0000088	mitotic prophase	1	1	1	1
GO:0031330	negative regulation of cellular catabolic process	1	1	1	1
GO:1903094	negative regulation of protein K48-linked deubiquitination	1	1	1	1
GO:0042554	superoxide anion generation	1	1	1	1
GO:0051057	positive regulation of small GTPase mediated signal transduction	1	1	1	1
GO:0003206	cardiac chamber morphogenesis	1	1	1	1
GO:2000058	regulation of protein ubiquitination involved in ubiquitin-dependent protein catabolic process	1	1	1	1
GO:0003205	cardiac chamber development	1	1	1	1
GO:0003208	cardiac ventricle morphogenesis	1	1	1	1
GO:0045766	positive regulation of angiogenesis	1	1	1	1
GO:2000060	positive regulation of protein ubiquitination involved in ubiquitin-dependent protein catabolic process	1	1	1	1
GO:0030865	cortical cytoskeleton organization	1	1	1	1
GO:0000338	protein deneddylation	1	1	1	1
GO:0006842	tricarboxylic acid transport	1	1	1	1
GO:0032649	regulation of interferon-gamma production	1	1	1	1
GO:0032642	regulation of chemokine production	1	1	1	1
GO:0006835	dicarboxylic acid transport	1	1	1	1
GO:0006833	water transport	1	1	1	1
GO:0008306	associative learning	1	1	1	1
GO:0006851	mitochondrial calcium ion transport	1	1	1	1
GO:0006081	cellular aldehyde metabolic process	1	1	1	1
GO:0030888	regulation of B cell proliferation	1	1	1	1
GO:0006084	acetyl-CoA metabolic process	1	1	1	1
GO:0046490	isopentenyl diphosphate metabolic process	1	1	1	1
GO:0007143	female meiotic division	1	1	1	1
GO:0000738	DNA catabolic process, exonucleolytic	1	1	1	1
GO:0035519	protein K29-linked ubiquitination	1	1	1	1
GO:0033629	negative regulation of cell adhesion mediated by integrin	1	1	1	1
GO:0006821	chloride transport	1	1	1	1
GO:0033628	regulation of cell adhesion mediated by integrin	1	1	1	1
GO:0033627	cell adhesion mediated by integrin	1	1	1	1
GO:0030890	positive regulation of B cell proliferation	1	1	1	1
GO:0050999	regulation of nitric-oxide synthase activity	1	1	1	1
GO:0033240	positive regulation of cellular amine metabolic process	1	1	1	1
GO:1902998	positive regulation of neurofibrillary tangle assembly	1	1	1	1
GO:0006433	prolyl-tRNA aminoacylation	1	1	1	1
GO:0000723	telomere maintenance	1	1	1	1
GO:1902996	regulation of neurofibrillary tangle assembly	1	1	1	1
GO:0007113	endomitotic cell cycle	1	1	1	1
GO:1902992	negative regulation of amyloid precursor protein catabolic process	1	1	1	1
GO:0034762	regulation of transmembrane transport	1	1	1	1
GO:1902991	regulation of amyloid precursor protein catabolic process	1	1	1	1
GO:0046463	acylglycerol biosynthetic process	1	1	1	1
GO:0000729	DNA double-strand break processing	1	1	1	1
GO:0046467	membrane lipid biosynthetic process	1	1	1	1
GO:0006063	uronic acid metabolic process	1	1	1	1
GO:0090527	actin filament reorganization	1	1	1	1
GO:0006417	regulation of translation	1	1	1	1
GO:0006418	tRNA aminoacylation for protein translation	1	1	1	1
GO:0007127	meiosis I	1	1	1	1
GO:0046851	negative regulation of bone remodeling	1	1	1	1
GO:0006424	glutamyl-tRNA aminoacylation	1	1	1	1
GO:0061515	myeloid cell development	1	1	1	1
GO:0061518	microglial cell proliferation	1	1	1	1
GO:0046470	phosphatidylcholine metabolic process	1	1	1	1
GO:0006825	copper ion transport	1	1	1	1
GO:0046473	phosphatidic acid metabolic process	1	1	1	1
GO:0046850	regulation of bone remodeling	1	1	1	1
GO:0010044	response to aluminum ion	1	1	1	1
GO:0006884	cell volume homeostasis	1	1	1	1
GO:0006879	cellular iron ion homeostasis	1	1	1	1
GO:0048168	regulation of neuronal synaptic plasticity	1	1	1	1
GO:0006493	protein O-linked glycosylation	1	1	1	1
GO:0046849	bone remodeling	1	1	1	1
GO:0048169	regulation of long-term neuronal synaptic plasticity	1	1	1	1
GO:0046033	AMP metabolic process	1	1	1	1
GO:0006891	intra-Golgi vesicle-mediated transport	1	1	1	1
GO:0000387	spliceosomal snRNP assembly	1	1	1	1
GO:0043543	protein acylation	1	1	1	1
GO:0072141	renal interstitial cell development	1	1	1	1
GO:0072143	mesangial cell development	1	1	1	1
GO:0046834	lipid phosphorylation	1	1	1	1
GO:0072144	glomerular mesangial cell development	1	1	1	1
GO:0046040	IMP metabolic process	1	1	1	1
GO:0072160	nephron tubule epithelial cell differentiation	1	1	1	1
GO:0006865	amino acid transport	1	1	1	1
GO:0006863	purine nucleobase transport	1	1	1	1
GO:0046827	positive regulation of protein export from nucleus	1	1	1	1
GO:0043576	regulation of respiratory gaseous exchange	1	1	1	1
GO:0007159	leukocyte cell-cell adhesion	1	1	1	1
GO:0046037	GMP metabolic process	1	1	1	1
GO:0006475	internal protein amino acid acetylation	1	1	1	1
GO:0007156	homophilic cell adhesion	1	1	1	1
GO:0006473	protein acetylation	1	1	1	1
GO:0060416	response to growth hormone	1	1	1	1
GO:0060415	muscle tissue morphogenesis	1	1	1	1
GO:0097191	extrinsic apoptotic signaling pathway	1	1	1	1
GO:0071498	cellular response to fluid shear stress	1	1	1	1
GO:0010952	positive regulation of peptidase activity	1	1	1	1
GO:0006869	lipid transport	1	1	1	1
GO:0010950	positive regulation of endopeptidase activity	1	1	1	1
GO:0060419	heart growth	1	1	1	1
GO:0060047	heart contraction	1	1	1	1
GO:0043628	ncRNA 3'-end processing	1	1	1	1
GO:0046916	cellular transition metal ion homeostasis	1	1	1	1
GO:0060048	cardiac muscle contraction	1	1	1	1
GO:0001516	prostaglandin biosynthetic process	1	1	1	1
GO:0006120	mitochondrial electron transport, NADH to ubiquinone	1	1	1	1
GO:0048255	mRNA stabilization	1	1	1	1
GO:0046928	regulation of neurotransmitter secretion	1	1	1	1
GO:0060038	cardiac muscle cell proliferation	1	1	1	1
GO:0050931	pigment cell differentiation	1	1	1	1
GO:0001502	cartilage condensation	1	1	1	1
GO:0001504	neurotransmitter uptake	1	1	1	1
GO:0043648	dicarboxylic acid metabolic process	1	1	1	1
GO:0035967	cellular response to topologically incorrect protein	1	1	1	1
GO:1901751	leukotriene A4 metabolic process	1	1	1	1
GO:0010876	lipid localization	1	1	1	1
GO:0050922	negative regulation of chemotaxis	1	1	1	1
GO:0046010	positive regulation of circadian sleep/wake cycle, non-REM sleep	1	1	1	1
GO:0032930	positive regulation of superoxide anion generation	1	1	1	1
GO:0048259	regulation of receptor-mediated endocytosis	1	1	1	1
GO:0006399	tRNA metabolic process	1	1	1	1
GO:1902041	regulation of extrinsic apoptotic signaling pathway via death domain receptors	1	1	1	1
GO:1901741	positive regulation of myoblast fusion	1	1	1	1
GO:0031058	positive regulation of histone modification	1	1	1	1
GO:0006108	malate metabolic process	1	1	1	1
GO:0006109	regulation of carbohydrate metabolic process	1	1	1	1
GO:1902042	negative regulation of extrinsic apoptotic signaling pathway via death domain receptors	1	1	1	1
GO:0031056	regulation of histone modification	1	1	1	1
GO:0043651	linoleic acid metabolic process	1	1	1	1
GO:0006110	regulation of glycolytic process	1	1	1	1
GO:1901739	regulation of myoblast fusion	1	1	1	1
GO:0032946	positive regulation of mononuclear cell proliferation	1	1	1	1
GO:0048261	negative regulation of receptor-mediated endocytosis	1	1	1	1
GO:0043217	myelin maintenance	1	1	1	1
GO:2000504	positive regulation of blood vessel remodeling	1	1	1	1
GO:0032943	mononuclear cell proliferation	1	1	1	1
GO:1901731	positive regulation of platelet aggregation	1	1	1	1
GO:0007605	sensory perception of sound	1	1	1	1
GO:2001021	negative regulation of response to DNA damage stimulus	1	1	1	1
GO:0006801	superoxide metabolic process	1	1	1	1
GO:0051591	response to cAMP	1	1	1	1
GO:0051583	dopamine uptake involved in synaptic transmission	1	1	1	1
GO:0050982	detection of mechanical stimulus	1	1	1	1
GO:0051588	regulation of neurotransmitter transport	1	1	1	1
GO:2001013	epithelial cell proliferation involved in renal tubule morphogenesis	1	1	1	1
GO:0007212	dopamine receptor signaling pathway	1	1	1	1
GO:0007213	G-protein coupled acetylcholine receptor signaling pathway	1	1	1	1
GO:0044375	regulation of peroxisome size	1	1	1	1
GO:0060081	membrane hyperpolarization	1	1	1	1
GO:0032570	response to progesterone	1	1	1	1
GO:0050974	detection of mechanical stimulus involved in sensory perception	1	1	1	1
GO:0007623	circadian rhythm	1	1	1	1
GO:0007622	rhythmic behavior	1	1	1	1
GO:0032532	regulation of microvillus length	1	1	1	1
GO:0035924	cellular response to vascular endothelial growth factor stimulus	1	1	1	1
GO:0032530	regulation of microvillus organization	1	1	1	1
GO:2001044	regulation of integrin-mediated signaling pathway	1	1	1	1
GO:0032536	regulation of cell projection size	1	1	1	1
GO:0022410	circadian sleep/wake cycle process	1	1	1	1
GO:0043252	sodium-independent organic anion transport	1	1	1	1
GO:0007202	activation of phospholipase C activity	1	1	1	1
GO:0042053	regulation of dopamine metabolic process	1	1	1	1
GO:0042044	fluid transport	1	1	1	1
GO:0051561	positive regulation of mitochondrial calcium ion concentration	1	1	1	1
GO:0051560	mitochondrial calcium ion homeostasis	1	1	1	1
GO:0050966	detection of mechanical stimulus involved in sensory perception of pain	1	1	1	1
GO:0008206	bile acid metabolic process	1	1	1	1
GO:0008203	cholesterol metabolic process	1	1	1	1
GO:0033986	response to methanol	1	1	1	1
GO:1902003	regulation of beta-amyloid formation	1	1	1	1
GO:1902004	positive regulation of beta-amyloid formation	1	1	1	1
GO:0043616	keratinocyte proliferation	1	1	1	1
GO:1902947	regulation of tau-protein kinase activity	1	1	1	1
GO:0032980	keratinocyte activation	1	1	1	1
GO:1902949	positive regulation of tau-protein kinase activity	1	1	1	1
GO:2001027	negative regulation of endothelial cell chemotaxis	1	1	1	1
GO:2001026	regulation of endothelial cell chemotaxis	1	1	1	1
GO:1900221	regulation of beta-amyloid clearance	1	1	1	1
GO:0051546	keratinocyte migration	1	1	1	1
GO:2001056	positive regulation of cysteine-type endopeptidase activity	1	1	1	1
GO:0031424	keratinization	1	1	1	1
GO:0042069	regulation of catecholamine metabolic process	1	1	1	1
GO:0044314	protein K27-linked ubiquitination	1	1	1	1
GO:0043271	negative regulation of ion transport	1	1	1	1
GO:0043270	positive regulation of ion transport	1	1	1	1
GO:0051153	regulation of striated muscle cell differentiation	1	1	1	1
GO:0051155	positive regulation of striated muscle cell differentiation	1	1	1	1
GO:0051156	glucose 6-phosphate metabolic process	1	1	1	1
GO:2001046	positive regulation of integrin-mediated signaling pathway	1	1	1	1
GO:2000568	positive regulation of memory T cell activation	1	1	1	1
GO:0043280	positive regulation of cysteine-type endopeptidase activity involved in apoptotic process	1	1	1	1
GO:0001996	positive regulation of heart rate by epinephrine-norepinephrine	1	1	1	1
GO:0015746	citrate transport	1	1	1	1
GO:0001993	regulation of systemic arterial blood pressure by norepinephrine-epinephrine	1	1	1	1
GO:0051149	positive regulation of muscle cell differentiation	1	1	1	1
GO:0051147	regulation of muscle cell differentiation	1	1	1	1
GO:0031407	oxylipin metabolic process	1	1	1	1
GO:0007632	visual behavior	1	1	1	1
GO:0043297	apical junction assembly	1	1	1	1
GO:0001967	suckling behavior	1	1	1	1
GO:0001960	negative regulation of cytokine-mediated signaling pathway	1	1	1	1
GO:0001963	synaptic transmission, dopaminergic	1	1	1	1
GO:0042476	odontogenesis	1	1	1	1
GO:0042475	odontogenesis of dentin-containing tooth	1	1	1	1
GO:0007626	locomotory behavior	1	1	1	1
GO:0051131	chaperone-mediated protein complex assembly	1	1	1	1
GO:0090138	regulation of actin cytoskeleton organization by cell-cell adhesion	1	1	1	1
GO:0043299	leukocyte degranulation	1	1	1	1
GO:0044706	multi-multicellular organism process	1	1	1	1
GO:0034394	protein localization to cell surface	1	1	1	1
GO:0015721	bile acid and bile salt transport	1	1	1	1
GO:0070723	response to cholesterol	1	1	1	1
GO:0051122	hepoxilin biosynthetic process	1	1	1	1
GO:0090162	establishment of epithelial cell polarity	1	1	1	1
GO:0070301	cellular response to hydrogen peroxide	1	1	1	1
GO:0010469	regulation of receptor activity	1	1	1	1
GO:0048679	regulation of axon regeneration	1	1	1	1
GO:0015718	monocarboxylic acid transport	1	1	1	1
GO:0050906	detection of stimulus involved in sensory perception	1	1	1	1
GO:0060004	reflex	1	1	1	1
GO:0045821	positive regulation of glycolytic process	1	1	1	1
GO:0030397	membrane disassembly	1	1	1	1
GO:0045823	positive regulation of heart contraction	1	1	1	1
GO:0000028	ribosomal small subunit assembly	1	1	1	1
GO:0085020	protein K6-linked ubiquitination	1	1	1	1
GO:0048284	organelle fusion	1	1	1	1
GO:0032928	regulation of superoxide anion generation	1	1	1	1
GO:0051100	negative regulation of binding	1	1	1	1
GO:0045839	negative regulation of mitosis	1	1	1	1
GO:0051101	regulation of DNA binding	1	1	1	1
GO:0045830	positive regulation of isotype switching	1	1	1	1
GO:0010460	positive regulation of heart rate	1	1	1	1
GO:0000018	regulation of DNA recombination	1	1	1	1
GO:0045835	negative regulation of meiosis	1	1	1	1
GO:0001954	positive regulation of cell-matrix adhesion	1	1	1	1
GO:0034332	adherens junction organization	1	1	1	1
GO:0001953	negative regulation of cell-matrix adhesion	1	1	1	1
GO:0018904	ether metabolic process	1	1	1	1
GO:1903122	negative regulation of TRAIL-activated apoptotic signaling pathway	1	1	1	1
GO:0045806	negative regulation of endocytosis	1	1	1	1
GO:0022898	regulation of transmembrane transporter activity	1	1	1	1
GO:0008299	isoprenoid biosynthetic process	1	1	1	1
GO:1900274	regulation of phospholipase C activity	1	1	1	1
GO:0060013	righting reflex	1	1	1	1
GO:0007077	mitotic nuclear envelope disassembly	1	1	1	1
GO:0045453	bone resorption	1	1	1	1
GO:0045069	regulation of viral genome replication	1	1	1	1
GO:0030301	cholesterol transport	1	1	1	1
GO:0008637	apoptotic mitochondrial changes	1	1	1	1
GO:2000152	regulation of ubiquitin-specific protease activity	1	1	1	1
GO:0031498	chromatin disassembly	1	1	1	1
GO:0045444	fat cell differentiation	1	1	1	1
GO:0045071	negative regulation of viral genome replication	1	1	1	1
GO:0007088	regulation of mitosis	1	1	1	1
GO:0014850	response to muscle activity	1	1	1	1
GO:0007084	mitotic nuclear envelope reassembly	1	1	1	1
GO:0008652	cellular amino acid biosynthetic process	1	1	1	1
GO:0045841	negative regulation of mitotic metaphase/anaphase transition	1	1	1	1
GO:2000142	regulation of DNA-templated transcription, initiation	1	1	1	1
GO:0007094	mitotic spindle assembly checkpoint	1	1	1	1
GO:0020027	hemoglobin metabolic process	1	1	1	1
GO:0048771	tissue remodeling	1	1	1	1
GO:2000121	regulation of removal of superoxide radicals	1	1	1	1
GO:0045055	regulated secretory pathway	1	1	1	1
GO:0046513	ceramide biosynthetic process	1	1	1	1
GO:0014855	striated muscle cell proliferation	1	1	1	1
GO:0048010	vascular endothelial growth factor receptor signaling pathway	1	1	1	1
GO:0050658	RNA transport	1	1	1	1
GO:2000117	negative regulation of cysteine-type endopeptidase activity	1	1	1	1
GO:0050657	nucleic acid transport	1	1	1	1
GO:0045059	positive thymic T cell selection	1	1	1	1
GO:0045058	T cell selection	1	1	1	1
GO:0045061	thymic T cell selection	1	1	1	1
GO:0048757	pigment granule maturation	1	1	1	1
GO:0045060	negative thymic T cell selection	1	1	1	1
GO:0007498	mesoderm development	1	1	1	1
GO:0045898	regulation of RNA polymerase II transcriptional preinitiation complex assembly	1	1	1	1
GO:0045899	positive regulation of RNA polymerase II transcriptional preinitiation complex assembly	1	1	1	1
GO:0036314	response to sterol	1	1	1	1
GO:0048753	pigment granule organization	1	1	1	1
GO:0009240	isopentenyl diphosphate biosynthetic process	1	1	1	1
GO:0048747	muscle fiber development	1	1	1	1
GO:0050671	positive regulation of lymphocyte proliferation	1	1	1	1
GO:0048742	regulation of skeletal muscle fiber development	1	1	1	1
GO:0050672	negative regulation of lymphocyte proliferation	1	1	1	1
GO:0048732	gland development	1	1	1	1
GO:1902430	negative regulation of beta-amyloid formation	1	1	1	1
GO:0009225	nucleotide-sugar metabolic process	1	1	1	1
GO:0009226	nucleotide-sugar biosynthetic process	1	1	1	1
GO:0070493	thrombin receptor signaling pathway	1	1	1	1
GO:0006526	arginine biosynthetic process	1	1	1	1
GO:0006527	arginine catabolic process	1	1	1	1
GO:0002448	mast cell mediated immunity	1	1	1	1
GO:0002444	myeloid leukocyte mediated immunity	1	1	1	1
GO:2000157	negative regulation of ubiquitin-specific protease activity	1	1	1	1
GO:0008631	intrinsic apoptotic signaling pathway in response to oxidative stress	1	1	1	1
GO:0035646	endosome to melanosome transport	1	1	1	1
GO:0008626	granzyme-mediated apoptotic signaling pathway	1	1	1	1
GO:0031468	nuclear envelope reassembly	1	1	1	1
GO:0048302	regulation of isotype switching to IgG isotypes	1	1	1	1
GO:0071569	protein ufmylation	1	1	1	1
GO:0035637	multicellular organismal signaling	1	1	1	1
GO:0006941	striated muscle contraction	1	1	1	1
GO:0097284	hepatocyte apoptotic process	1	1	1	1
GO:0048705	skeletal system morphogenesis	1	1	1	1
GO:0097285	cell-type specific apoptotic process	1	1	1	1
GO:0046579	positive regulation of Ras protein signal transduction	1	1	1	1
GO:0006937	regulation of muscle contraction	1	1	1	1
GO:0006933	negative regulation of cell adhesion involved in substrate-bound cell migration	1	1	1	1
GO:0032507	maintenance of protein location in cell	1	1	1	1
GO:1902476	chloride transmembrane transport	1	1	1	1
GO:0035239	tube morphogenesis	1	1	1	1
GO:0007008	outer mitochondrial membrane organization	1	1	1	1
GO:0048304	positive regulation of isotype switching to IgG isotypes	1	1	1	1
GO:0006541	glutamine metabolic process	1	1	1	1
GO:0007009	plasma membrane organization	1	1	1	1
GO:0046185	aldehyde catabolic process	1	1	1	1
GO:0033143	regulation of intracellular steroid hormone receptor signaling pathway	1	1	1	1
GO:0019585	glucuronate metabolic process	1	1	1	1
GO:0009266	response to temperature stimulus	1	1	1	1
GO:0033137	negative regulation of peptidyl-serine phosphorylation	1	1	1	1
GO:0006958	complement activation, classical pathway	1	1	1	1
GO:0033135	regulation of peptidyl-serine phosphorylation	1	1	1	1
GO:0032528	microvillus organization	1	1	1	1
GO:0007016	cytoskeletal anchoring at plasma membrane	1	1	1	1
GO:0009267	cellular response to starvation	1	1	1	1
GO:0006972	hyperosmotic response	1	1	1	1
GO:0006968	cellular defense response	1	1	1	1
GO:0009251	glucan catabolic process	1	1	1	1
GO:0006984	ER-nucleus signaling pathway	1	1	1	1
GO:0034605	cellular response to heat	1	1	1	1
GO:0007034	vacuolar transport	1	1	1	1
GO:0006595	polyamine metabolic process	1	1	1	1
GO:0033158	regulation of protein import into nucleus, translocation	1	1	1	1
GO:0006591	ornithine metabolic process	1	1	1	1
GO:0046949	fatty-acyl-CoA biosynthetic process	1	1	1	1
GO:0048066	developmental pigmentation	1	1	1	1
GO:0046546	development of primary male sexual characteristics	1	1	1	1
GO:0006997	nucleus organization	1	1	1	1
GO:0043691	reverse cholesterol transport	1	1	1	1
GO:0033555	multicellular organismal response to stress	1	1	1	1
GO:0033561	regulation of water loss via skin	1	1	1	1
GO:0007043	cell-cell junction assembly	1	1	1	1
GO:0046939	nucleotide phosphorylation	1	1	1	1
GO:0007041	lysosomal transport	1	1	1	1
GO:0006987	activation of signaling protein activity involved in unfolded protein response	1	1	1	1
GO:0045428	regulation of nitric oxide biosynthetic process	1	1	1	1
GO:0033182	regulation of histone ubiquitination	1	1	1	1
GO:0030799	regulation of cyclic nucleotide metabolic process	1	1	1	1
GO:0045429	positive regulation of nitric oxide biosynthetic process	1	1	1	1
GO:0006998	nuclear envelope organization	1	1	1	1
GO:0010155	regulation of proton transport	1	1	1	1
GO:0022600	digestive system process	1	1	1	1
GO:0034620	cellular response to unfolded protein	1	1	1	1
GO:0014823	response to activity	1	1	1	1
GO:0046149	pigment catabolic process	1	1	1	1
GO:0009298	GDP-mannose biosynthetic process	1	1	1	1
GO:1902099	regulation of metaphase/anaphase transition of cell cycle	1	1	1	1
GO:0000272	polysaccharide catabolic process	1	1	1	1
GO:0060711	labyrinthine layer development	1	1	1	1
GO:0060713	labyrinthine layer morphogenesis	1	1	1	1
GO:0032456	endocytic recycling	1	1	1	1
GO:0051492	regulation of stress fiber assembly	1	1	1	1
GO:1902803	regulation of synaptic vesicle transport	1	1	1	1
GO:0032075	positive regulation of nuclease activity	1	1	1	1
GO:0042130	negative regulation of T cell proliferation	1	1	1	1
GO:0032069	regulation of nuclease activity	1	1	1	1
GO:0042129	regulation of T cell proliferation	1	1	1	1
GO:0032461	positive regulation of protein oligomerization	1	1	1	1
GO:0032462	regulation of protein homooligomerization	1	1	1	1
GO:0033194	response to hydroperoxide	1	1	1	1
GO:0032460	negative regulation of protein oligomerization	1	1	1	1
GO:0032463	negative regulation of protein homooligomerization	1	1	1	1
GO:1901861	regulation of muscle tissue development	1	1	1	1
GO:0010595	positive regulation of endothelial cell migration	1	1	1	1
GO:0010596	negative regulation of endothelial cell migration	1	1	1	1
GO:0060348	bone development	1	1	1	1
GO:0042116	macrophage activation	1	1	1	1
GO:0051496	positive regulation of stress fiber assembly	1	1	1	1
GO:0032091	negative regulation of protein binding	1	1	1	1
GO:0032092	positive regulation of protein binding	1	1	1	1
GO:0060312	regulation of blood vessel remodeling	1	1	1	1
GO:0032483	regulation of Rab protein signal transduction	1	1	1	1
GO:0032489	regulation of Cdc42 protein signal transduction	1	1	1	1
GO:0061440	kidney vasculature development	1	1	1	1
GO:1901070	guanosine-containing compound biosynthetic process	1	1	1	1
GO:0008154	actin polymerization or depolymerization	1	1	1	1
GO:0035295	tube development	1	1	1	1
GO:0032495	response to muramyl dipeptide	1	1	1	1
GO:1902847	regulation of neuronal signal transduction	1	1	1	1
GO:0019673	GDP-mannose metabolic process	1	1	1	1
GO:0032411	positive regulation of transporter activity	1	1	1	1
GO:0061436	establishment of skin barrier	1	1	1	1
GO:0051445	regulation of meiotic cell cycle	1	1	1	1
GO:0016202	regulation of striated muscle tissue development	1	1	1	1
GO:0042168	heme metabolic process	1	1	1	1
GO:0042167	heme catabolic process	1	1	1	1
GO:0043124	negative regulation of I-kappaB kinase/NF-kappaB signaling	1	1	1	1
GO:0044275	cellular carbohydrate catabolic process	1	1	1	1
GO:0060761	negative regulation of response to cytokine stimulus	1	1	1	1
GO:0044272	sulfur compound biosynthetic process	1	1	1	1
GO:0060765	regulation of androgen receptor signaling pathway	1	1	1	1
GO:0002027	regulation of heart rate	1	1	1	1
GO:0042157	lipoprotein metabolic process	1	1	1	1
GO:0071526	semaphorin-plexin signaling pathway	1	1	1	1
GO:0006929	substrate-dependent cell migration	1	1	1	1
GO:0032438	melanosome organization	1	1	1	1
GO:1901028	regulation of mitochondrial outer membrane permeabilization involved in apoptotic signaling pathway	1	1	1	1
GO:0008105	asymmetric protein localization	1	1	1	1
GO:0035265	organ growth	1	1	1	1
GO:0043101	purine-containing compound salvage	1	1	1	1
GO:0048332	mesoderm morphogenesis	1	1	1	1
GO:0035249	synaptic transmission, glutamatergic	1	1	1	1
GO:0006913	nucleocytoplasmic transport	1	1	1	1
GO:0043113	receptor clustering	1	1	1	1
GO:0043112	receptor metabolic process	1	1	1	1
GO:0044247	cellular polysaccharide catabolic process	1	1	1	1
GO:0009651	response to salt stress	1	1	1	1
GO:0090261	positive regulation of inclusion body assembly	1	1	1	1
GO:0010524	positive regulation of calcium ion transport into cytosol	1	1	1	1
GO:0042596	fear response	1	1	1	1
GO:0051016	barbed-end actin filament capping	1	1	1	1
GO:1900740	positive regulation of protein insertion into mitochondrial membrane involved in apoptotic signaling pathway	1	1	1	1
GO:1900746	regulation of vascular endothelial growth factor signaling pathway	1	1	1	1
GO:0002064	epithelial cell development	1	1	1	1
GO:0043174	nucleoside salvage	1	1	1	1
GO:0015853	adenine transport	1	1	1	1
GO:0051412	response to corticosterone	1	1	1	1
GO:0015851	nucleobase transport	1	1	1	1
GO:0002460	adaptive immune response based on somatic recombination of immune receptors built from immunoglobulin superfamily domains	1	1	1	1
GO:0031532	actin cytoskeleton reorganization	1	1	1	1
GO:0090257	regulation of muscle system process	1	1	1	1
GO:0010517	regulation of phospholipase activity	1	1	1	1
GO:0010518	positive regulation of phospholipase activity	1	1	1	1
GO:0002076	osteoblast development	1	1	1	1
GO:0051000	positive regulation of nitric-oxide synthase activity	1	1	1	1
GO:0070059	intrinsic apoptotic signaling pathway in response to endoplasmic reticulum stress	1	1	1	1
GO:0015844	monoamine transport	1	1	1	1
GO:0002455	humoral immune response mediated by circulating immunoglobulin	1	1	1	1
GO:0002495	antigen processing and presentation of peptide antigen via MHC class II	1	1	1	1
GO:0060396	growth hormone receptor signaling pathway	1	1	1	1
GO:0060397	JAK-STAT cascade involved in growth hormone signaling pathway	1	1	1	1
GO:0060394	negative regulation of pathway-restricted SMAD protein phosphorylation	1	1	1	1
GO:0060393	regulation of pathway-restricted SMAD protein phosphorylation	1	1	1	1
GO:0031953	negative regulation of protein autophosphorylation	1	1	1	1
GO:0031952	regulation of protein autophosphorylation	1	1	1	1
GO:0002087	regulation of respiratory gaseous exchange by neurological system process	1	1	1	1
GO:0045907	positive regulation of vasoconstriction	1	1	1	1
GO:0045909	positive regulation of vasodilation	1	1	1	1
GO:0071173	spindle assembly checkpoint	1	1	1	1
GO:0071174	mitotic spindle checkpoint	1	1	1	1
GO:0043154	negative regulation of cysteine-type endopeptidase activity involved in apoptotic process	1	1	1	1
GO:0034248	regulation of cellular amide metabolic process	1	1	1	1
GO:0034249	negative regulation of cellular amide metabolic process	1	1	1	1
GO:0042177	negative regulation of protein catabolic process	1	1	1	1
GO:0015872	dopamine transport	1	1	1	1
GO:0044208	'de novo' AMP biosynthetic process	1	1	1	1
GO:1900747	negative regulation of vascular endothelial growth factor signaling pathway	1	1	1	1
GO:1902100	negative regulation of metaphase/anaphase transition of cell cycle	1	1	1	1
GO:0045913	positive regulation of carbohydrate metabolic process	1	1	1	1
GO:0044801	single-organism membrane fusion	1	1	1	1
GO:0051029	rRNA transport	1	1	1	1
GO:1902107	positive regulation of leukocyte differentiation	1	1	1	1
GO:0034250	positive regulation of cellular amide metabolic process	1	1	1	1
GO:0043162	ubiquitin-dependent protein catabolic process via the multivesicular body sorting pathway	1	1	1	1
GO:0045911	positive regulation of DNA recombination	1	1	1	1
GO:0042182	ketone catabolic process	1	1	1	1
GO:0045040	protein import into mitochondrial outer membrane	1	1	1	1
GO:0045039	protein import into mitochondrial inner membrane	1	1	1	1
GO:0001662	behavioral fear response	1	1	1	1
GO:0007548	sex differentiation	1	1	1	1
GO:0007565	female pregnancy	1	1	1	1
GO:0007569	cell aging	1	1	1	1
GO:0045938	positive regulation of circadian sleep/wake cycle, sleep	1	1	1	1
GO:0001678	cellular glucose homeostasis	1	1	1	1
GO:0016266	O-glycan processing	1	1	1	1
GO:0030282	bone mineralization	1	1	1	1
GO:0010592	positive regulation of lamellipodium assembly	1	1	1	1
GO:0030279	negative regulation of ossification	1	1	1	1
GO:0010593	negative regulation of lamellipodium assembly	1	1	1	1
GO:0030277	maintenance of gastrointestinal epithelium	1	1	1	1
GO:0045947	negative regulation of translational initiation	1	1	1	1
GO:1900372	negative regulation of purine nucleotide biosynthetic process	1	1	1	1
GO:1900371	regulation of purine nucleotide biosynthetic process	1	1	1	1
GO:0007586	digestion	1	1	1	1
GO:2000648	positive regulation of stem cell proliferation	1	1	1	1
GO:0008584	male gonad development	1	1	1	1
GO:2000296	negative regulation of hydrogen peroxide catabolic process	1	1	1	1
GO:0008053	mitochondrial fusion	1	1	1	1
GO:0042787	protein ubiquitination involved in ubiquitin-dependent protein catabolic process	1	1	1	1
GO:0017157	regulation of exocytosis	1	1	1	1
GO:0009108	coenzyme biosynthetic process	1	1	1	1
GO:0009109	coenzyme catabolic process	1	1	1	1
GO:0006654	phosphatidic acid biosynthetic process	1	1	1	1
GO:0006656	phosphatidylcholine biosynthetic process	1	1	1	1
GO:0006638	neutral lipid metabolic process	1	1	1	1
GO:0034982	mitochondrial protein processing	1	1	1	1
GO:0006639	acylglycerol metabolic process	1	1	1	1
GO:0031589	cell-substrate adhesion	1	1	1	1
GO:0043393	regulation of protein binding	1	1	1	1
GO:0009636	response to toxic substance	1	1	1	1
GO:0042773	ATP synthesis coupled electron transport	1	1	1	1
GO:0042775	mitochondrial ATP synthesis coupled electron transport	1	1	1	1
GO:0043388	positive regulation of DNA binding	1	1	1	1
GO:0006641	triglyceride metabolic process	1	1	1	1
GO:2000275	regulation of oxidative phosphorylation uncoupler activity	1	1	1	1
GO:2000277	positive regulation of oxidative phosphorylation uncoupler activity	1	1	1	1
GO:0006643	membrane lipid metabolic process	1	1	1	1
GO:0031577	spindle checkpoint	1	1	1	1
GO:0009620	response to fungus	1	1	1	1
GO:0010717	regulation of epithelial to mesenchymal transition	1	1	1	1
GO:0055076	transition metal ion homeostasis	1	1	1	1
GO:0045124	regulation of bone resorption	1	1	1	1
GO:0010719	negative regulation of epithelial to mesenchymal transition	1	1	1	1
[truncated: 562 more rows]
